# Supplementary material for: A tunable autonomous RNA-fueled micro-engine
Source: Nat Commun. 2026 Feb 25;17:3164. doi: 10.1038/s41467-026-69521-x (PMC13046739; doi:10.1038/s41467-026-69521-x)
Supplement: Supplementary file 4 — Supplementary Data 2 [file 41467_2026_69521_MOESM4_ESM.xlsx]

## Sheet: Tabelle1
Name	Sequence
6HB-SL-20SE-009	AGTTGGGTAACGCATGTGCTGCAAGGCGGTGCTGGCGAAAGG TTT TTT TTT TTT TT CTCTA AGC ACT CTT TGA TC
6HB-SL-20SE-014	TTAATGAGCGATCGTCAGGCTGCGCAACGTCTGGTGCCGGAA TTT TTT TTT TTT TT CTCTA AGC ACT CTT TGA TC
6HB-SL-20SE-015	CCGTGCATCTGCACTAGATGGGCGCATCTGATAGGTCACGTT TTT TTT TTT TTT TT CTCTA AGC ACT CTT TGA TC
6HB-SL-20SE-020	TGGGCGCCGTGGGAGCGAGTAACAACCCTTCTTCCTGTAGCC TTT TTT TTT TT TTT CTCTA AGC ACT CTT TGA TC
6HB-SL-20SE-021	GTTAAAATTCGCGTTGTAAACGTTAATAGTAAGCAAATATTT TTT TTT TTT TT TTT CTCTA AGC ACT CTT TGA TC
6HB-SL-20SE-026	ACAGCTGATCAGAATCAATCATATGTACCTAGAGAATCGATG TTT TTT TTT TTT TT CTCTA AGC ACT CTT TGA TC
6HB-SL-20SE-027	TAAATTAATGCCAGTTCAACCGTTCTAGCCCACCATCAATAT TTT TTT TTT TTT TT CTCTA AGC ACT CTT TGA TC
6HB-SL-20SE-032	GCAAGCGCAAAAGGCCTGAGTAATGTGTAGAAATTTTTAGAA TTT TTT TTT TTT TT CTCTA AGC ACT CTT TGA TC
6HB-SL-20SE-033	TAAAGCTAAATCTCCAATAAAGCCTCAGAGAATTAGCAAAAT TTT TTT TTT TTT TT CTCTA AGC ACT CTT TGA TC
6HB-SL-20SE-038	GTTTGATTAACATCTCAATTCTACTAATTAATATTTTCATTT TTT TTT TTT TTT TT CTCTA AGC ACT CTT TGA TC
6HB-SL-20SE-039	AGTTGATTCCCACAAGTTTCATTCCATAAGAAGTACGGTGTC TTT TTT TTT TTT TT CTCTA AGC ACT CTT TGA TC
6HB-SL-20SE-044	AAAAGAAGCTGTAGTTAGAGCTTAATTGTCTGCTCCTTTTGA TTT TTT TTT TTT TT CTCTA AGC ACT CTT TGA TC
6HB-SL-20SE-045	ATATCGCGTTTTGTAAGCCCGAAAGACTCTCAAAAAGATTAA TTT TTT TTT TTT TT CTCTA AGC ACT CTT TGA TC
6HB-SL-20SE-050	GAACAAGGACTATTAAATCAAAAATCAGTGAATGCTTTAAAC TTT TTT TTT TTT TT CTCTA AGC ACT CTT TGA TC
6HB-SL-20SE-051	AGAGGGGGTAATCATGCAAAAGAAGTTTGTAATAGCGAGAGG TTT TTT TTT TTT TT CTCTA AGC ACT CTT TGA TC
6HB-SL-20SE-056	AGGGCGAAACCCTCGGCATAGTAAGAGCAAACTAATGCAGAT TTT TTT TTT TTT TT CTCTA AGC ACT CTT TGA TC
6HB-SL-20SE-057	TACGTTAATAAACAACGTTGGGAAGAAAAACATTATACCAGT TTT TTT TTT TTT TT CTCTA AGC ACT CTT TGA TC
6HB-SL-20SE-062	AGCCCCCGTGAATTTGGTTTAATTTCAAAGAGAAACACCAGA TTT TTT TTT TTT TT CTCTA AGC ACT CTT TGA TC
6HB-SL-20SE-063	TAATCTTGACAAATGCTGACCTTCATCACTCCAGGCGCATAG TTT TTT TTT TTT TT CTCTA AGC ACT CTT TGA TC
6HB-SL-20SE-068	GCGAGAAACTTTGAAATCATAAGGGAACCCTCCATGTTACTT TTT TTT TTT TTT TT CTCTA AGC ACT CTT TGA TC
6HB-SL-20SE-069	AGCGATTATACCACCACTCATCTTTGACCGAAAGAATACACT TTT TTT TTT TTT TT CTCTA AGC ACT CTT TGA TC
6HB-SL-20SE-074	GCGCTGGCTACGAATAAACGGGTAAAATGGTGAGGACTAAAG TTT TTT TTT TTT TT CTCTA AGC ACT CTT TGA TC
6HB-SL-20SE-075	TTAAAGGCCGCTAAGCTGAGGCTTGCAGACACCGATATATTC TTT TTT TTT TTT TT CTCTA AGC ACT CTT TGA TC
6HB-SL-20SE-080	CCCGCCGGCCGACATAAACAGCTTGATAAATATCGGTTTATC TTT TTT TTT TTT TT CTCTA AGC ACT CTT TGA TC
6HB-SL-20SE-081	GAACAACTAAAGTACGGAGTGAGAATAGCCCTTTCAACAGTT TTT TTT TTT TTT TT CTCTA AGC ACT CTT TGA TC
6HB-SL-20SE-086	TGCTTTGAATGAATTTTGTCGTCTTTCCTCCAGACAGCCCTC TTT TTT TTT TTT TT CTCTA AGC ACT CTT TGA TC
6HB-SL-20SE-087	GGATAGCAAGCCTTCACCACCCTCATTTAGCCGCCACCCTCA TTT TTT TTT TTT TT CTCTA AGC ACT CTT TGA TC
6HB-SL-20SE-092	AGAGCGGGTACCGCTGTATCACCGTACTAAGTCGAGAGGGTT TTT TTT TTT TTT TT CTCTA AGC ACT CTT TGA TC
6HB-SL-20SE-093	TGAAAGTATTAACTACCTATTATTCTGACACCCTGCCTATTT TTT TTT TTT TTT TT CTCTA AGC ACT CTT TGA TC
6HB-SL-20SE-098	CAGGAACTGAGTAAATAAGTTTTAACGGTGATACATGGCTTT TTT TTT TTT TTT TT CTCTA AGC ACT CTT TGA TC
6HB-SL-20SE-099	CTTGATATTCACCAGCAGGTCAGACGATGGTTGACAGGAGGT TTT TTT TTT TTT TT CTCTA AGC ACT CTT TGA TC
6HB-SL-20SE-104	AGTGAGGCCACCAGCTCAGAGCCACCACTCGCCTCCCTCAGA TTT TTT TTT TTT TT CTCTA AGC ACT CTT TGA TC
6HB-SL-20SE-105	CATTTTCGGTCACCGTAGCGCGTTTTCACCCCTTTAGCGTCA TTT TTT TTT TTT TT CTCTA AGC ACT CTT TGA TC
6HB-SL-20SE-110	AACCGTTGCACCGTGTCACCAATGAAACGGACCAGTAGCACC TTT TTT TTT TTT TT CTCTA AGC ACT CTT TGA TC
6HB-SL-20SE-111	AATATTGACGGAACATTGAGGGAGGGAACAGGGCGACATTCA TTT TTT TTT TTT TT CTCTA AGC ACT CTT TGA TC
6HB-SL-20SE-116	TGCCTGAAATTCATGTTTATTTTGTCACCGAACATATAAAAG TTT TTT TTT TTT TT CTCTA AGC ACT CTT TGA TC
6HB-SL-20SE-117	ATACCCAAAAGAGAAAACGCAATAATAAAACAGAAGGAAACC TTT TTT TTT TTT TT CTCTA AGC ACT CTT TGA TC
6HB-SL-20SE-122	ATCCAGAAAGAAAATAGCTATCTTACCGCGGCCCAATAATAA TTT TTT TTT TTT TT CTCTA AGC ACT CTT TGA TC
6HB-SL-20SE-123	AGAATTAACTGAGCGGAAGCGCATTAGAAAAATAACATAAAA TTT TTT TTT TTT TT CTCTA AGC ACT CTT TGA TC
6HB-SL-20SE-128	GCTCATGGTCAAAAAATAAGAAACGATTTTTACAAAATAAAC TTT TTT TTT TTT TT CTCTA AGC ACT CTT TGA TC
6HB-SL-20SE-129	TTGCTATTTTGCCAGCCTTAAATCAAGATTTGCGGGAGGTTT TTT TTT TTT TTT TT CTCTA AGC ACT CTT TGA TC
6HB-SL-20SE-134	TGGATTAAGAACGCTATAGAAGGCTTATTGGGAATCATTACC TTT TTT TTT TTT TT CTCTA AGC ACT CTT TGA TC
6HB-SL-20SE-135	TTTCCTTATCATAAAATCAATAATCGGCCCCGAGCATGTAGA TTT TTT TTT TTT TT CTCTA AGC ACT CTT TGA TC
6HB-SL-20SE-140	AATAAAATGAACAACTGTTTATCAACAATGACAATAAACAAC TTT TTT TTT TTT TT CTCTA AGC ACT CTT TGA TC
6HB-SL-20SE-141	ATTTAGGCAGAGAATAACAACGCCAACATATGAGAATCGCCA TTT TTT TTT TTT TT CTCTA AGC ACT CTT TGA TC
6HB-SL-20SE-146	ACCTGAAGTATAAAATATGCGTTATACATTGGAATCATAATT TTT TTT TTT TTT TT CTCTA AGC ACT CTT TGA TC
6HB-SL-20SE-147	TTAATTTCATCTGATTTTCAAATATATTAAAGAACGCGAGAA TTT TTT TTT TTT TT CTCTA AGC ACT CTT TGA TC
6HB-SL-20SE-152	ATGGCTAGTAAATGCTTAGGTTGGGTTATTATCATAGGTCTG TTT TTT TTT TTT TT CTCTA AGC ACT CTT TGA TC
6HB-SL-20SE-153	TTAATTTTCCCTAAGTAAATCGTCGCTATAGAATAACCTTGC TTT TTT TTT TTT TT CTCTA AGC ACT CTT TGA TC
6HB-SL-20SE-158	ATCGCCAATGGAAAAATTTCATTTGAATCGACAAACATCAAG TTT TTT TTT TTT TT CTCTA AGC ACT CTT TGA TC
6HB-SL-20SE-159	TGATTGCTTTGAATAACAATAACGGATTTACTTTTACATCGG TTT TTT TTT TTT TT CTCTA AGC ACT CTT TGA TC
6HB-SL-20SE-164	AACAGAGGTTTAACATAAAGAAATTGCGCACCTACCATATCA TTT TTT TTT TTT TT CTCTA AGC ACT CTT TGA TC
6HB-SL-20SE-165	TTCCTGATTATCTAAGCGGAATTATCATTAAGAAACCACCAG TTT TTT TTT TTT TT CTCTA AGC ACT CTT TGA TC
