# Supplementary material for: A tunable autonomous RNA-fueled micro-engine
Source: Nat Commun. 2026 Feb 25;17:3164. doi: 10.1038/s41467-026-69521-x (PMC13046739; doi:10.1038/s41467-026-69521-x)
Supplement: Supplementary file 5 — Supplementary Data 3 [file 41467_2026_69521_MOESM5_ESM.xlsx]

## Sheet: Tabelle1
Name	Sequence
6HB-Tetra-2-169	GGTAAGGTGGTCGCAATCAATATCTGGTCAGTTGTAATT
	TTAATGAGAGCAACAACTAATAGAT
6HB- Tetra -2-170	TTTGCCCGAACGTTATGCAAATCAACAGTTAAACCCTAATTAAGCAA
6HB- Tetra -2-171	TAGCTCCATATCAGATCGAAAGGAATTGAGGAAGGGACTTTACAAAC
6HB- Tetra -2-172	TTAGAAGTATTATTATCTAAAATATCCTCAAATCCAATGAAAT
6HB- Tetra -2-173	GGATCACCTTGCTGAACTTTAGGAGCACTCAGCAGCAAAT
	GAAAAATCTAAAGCACTTTACCTCG
6HB- Tetra -3-001	TTATCCGCTCACAATTCCACACAACATTGCTTAATT
6HB- Tetra -3-002	CTGATATGGAGCTATACGAGCCGGAAGCTCGAATTCGTAA
6HB- Tetra -3-003	CGGGTACCGAGCATAAAGTGTAAAGCCTGGATTTCATTGG
6HB- Tetra -3-004	TCCGGTGCCTAATGAGTGCCAAGCTTGCATGCC
6HB- Tetra -3-005	TAAAACGACGGCCAGTGAGCTAACGAGGTAAAG
6HB- Tetra -3-006	CGACCACCTTACCCTCACATTAATTGCGTTGCGCTC
6HB- Tetra -3-169	TTAGATTAGACTCCAATCAATATCTGGTCAGTTGTAATTTTAATGAG
	AGCAACAACTAATAGAT
6HB- Tetra -3-170	TTTGCCCGAACGTTATGCAAATCAACAGTTAAACCCTCTCGTATGTG
6HB- Tetra -3-171	ATCAATCGTCTACAATCGAAAGGAATTGAGGAAGGGACTTTACAAAC
6HB- Tetra -3-172	TTAGAAGTATTATTATCTAAAATATCCTCAAATTCCATTCCTG
6HB- Tetra -3-173	TCTTCACCTTGCTGAACTTTAGGAGCACTCAGCAGCAAATGAAAA
	ATCTAAAGCACTTATAGTAA
6HB- Tetra -4-001	TTATCCGCTCACAATTCCACACAACACACATACGAG
6HB- Tetra -4-002	TGTAGACGATTGATTACGAGCCGGAAGCTCGAATTCGTAA
6HB- Tetra -4-003	CGGGTACCGAGCATAAAGTGTAAAGCCTGGCAGGAATGGA
6HB- Tetra -4-004	AGAGGTGCCTAATGAGTGCCAAGCTTGCATGCC
6HB- Tetra -4-005	TAAAACGACGGCCAGTGAGCTAATTACTATAAG
6HB- Tetra -4-006	GAGTCTAATCTAACTCACATTAATTGCGTTGCGCTC
