# Supplementary material for: A tunable autonomous RNA-fueled micro-engine
Source: Nat Commun. 2026 Feb 25;17:3164. doi: 10.1038/s41467-026-69521-x (PMC13046739; doi:10.1038/s41467-026-69521-x)
Supplement: Supplementary file 6 — Supplementary Data 4 [file 41467_2026_69521_MOESM6_ESM.xlsx]

## Sheet: Tabelle1
Name	Sequence
6HBM13-001	TTATCCGCTCACAATTCCACACAACA
6HBM13-002	TACGAGCCGGAAGCTCGAATTCGTAA
6HBM13-003	CGGGTACCGAGCATAAAGTGTAAAGCCTGG
6HBM13-004	GGTGCCTAATGAGTGCCAAGCTTGCATGCC
6HBM13-005	TAAAACGACGGCCAGTGAGCTAA
6HBM13-006	CTCACATTAATTGCGTTGCGCTC
6HBM13-007	CCTGTGTGCTTTCCCAGTCACGACGTTGTGCAGGTCGACTTA
6HBM13-008	ACTGCCCGAAATTGTCATGGTCATAGCTATCTAGAGGATCCC
6HBM13-009	AGTTGGGTAACGCATGTGCTGCAAGGCGGTGCTGGCGAAAGG
6HBM13-010	CGCCAGGGTTTTCCAGTCGGGAAACCTGGCTATTACGCCATT
6HBM13-011	GGGCCATTCGCCATGTGCGGGCCTCTTCTCGTGCCGGAAGAT
6HBM13-012	ACCAGGCAAAGCGACTCCAGCCAGCTTTGGCCTCAAGCTGCA
6HBM13-013	GGGAAGGATCGGCCACGACGACAGTATCCCGGCACCGCTTAA
6HBM13-014	TTAATGAGCGATCGTCAGGCTGCGCAACGTCTGGTGCCGGAA
6HBM13-015	CCGTGCATCTGCACTAGATGGGCGCATCTGATAGGTCACGTT
6HBM13-016	GACAGTTTGAGGGGAACGCGCGGGGAGAGACCGTAATGGGTT
6HBM13-017	GGCATTAAATGTGAACAAACGGCGGATTGGCGGTTCCAATAG
6HBM13-018	AGCTTTCATCAATGGCCATCAAAAATAATTTTTAATGCGTAT
6HBM13-019	GATTCTCCAGGGTGTTAAATCAGCTCATTTCGCGTCTGGCTT
6HBM13-020	TGGGCGCCGTGGGAGCGAGTAACAACCCTTCTTCCTGTAGCC
6HBM13-021	GTTAAAATTCGCGTTGTAAACGTTAATAGTAAGCAAATATTT
6HBM13-022	AGATTAAATTTTTGGTTTTTCTTTTCACGGAAGATTGTATCG
6HBM13-023	AAAAAACTAGCATGAAGCCCCAAAAACACAGTGAGGGCTATC
6HBM13-024	AACGGTAATCGTATCATTGCCTGAGAGTCTACAAAACGGGCA
6HBM13-025	GTTGATAATTGCCCTATTTTTGAGAGATCTGGAGCAAACAGA
6HBM13-026	ACAGCTGATCAGAATCAATCATATGTACCTAGAGAATCGATG
6HBM13-027	TAAATTAATGCCAGTTCAACCGTTCTAGCCCACCATCAATAT
6HBM13-028	GGGGAGAGGGTAGCTTCACCGCCTGGCCAGACAGTCAAATCG
6HBM13-029	GATTAAATGCAATGGTGAGAAAGGCCGGCTGAGAGTTTTGCG
6HBM13-030	CCCTCATATATTTAAAGCCTTTATTTCAGTAATACAGTTGCA
6HBM13-031	AAAGATTGTCCACGAACATTATGACCCTACGCAAGGATAACA
6HBM13-032	GCAAGCGCAAAAGGCCTGAGTAATGTGTAGAAATTTTTAGAA
6HBM13-033	TAAAGCTAAATCTCCAATAAAGCCTCAGAGAATTAGCAAAAT
6HBM13-034	TTGGTTGTACCAAACTGGTTTGCCCCAGGGCAAGGCAAAGGT
6HBM13-035	TAGAAAAGGTGGCACAATAAATCATACACAGGCGAAGATACA
6HBM13-036	GGGGCGCGAGCTAGGCAAATGGTCAATAGACCATTAAATCCT
6HBM13-037	GTAGCATGGTGGTTAGTAGATTTAGTTTACCTGTTTAGCTAC
6HBM13-038	GTTTGATTAACATCTCAATTCTACTAATTAATATTTTCATTT
6HBM13-039	AGTTGATTCCCACAAGTTTCATTCCATAAGAAGTACGGTGTC
6HBM13-040	AAATTCTGCGAACGCCGAAATCGGCAAAAATATGCAACTATA
6HBM13-041	TGTTTGCGGATGGCCTCAACATGTTTTAATCCCTTAAACTCC
6HBM13-042	TAAGAGGTCATTGAGGTCAGGATTAGAGCGGAAGCATAAATC
6HBM13-043	ATATAATTAGCCCGAAAGCGAACCAGACAGTACCTTTAATAA
6HBM13-044	AAAAGAAGCTGTAGTTAGAGCTTAATTGTCTGCTCCTTTTGA
6HBM13-045	ATATCGCGTTTTGTAAGCCCGAAAGACTCTCAAAAAGATTAA
6HBM13-046	TCAATTCGAGCTTCAGATAGGGTTGAGTAGCGGATTGCATGA
6HBM13-047	GAGAGAATGACCATATAGTCAGAAGCAAGTTGTTCTGCGGAA
6HBM13-048	AGTTCAGAAAACGGCATAAATATTCATTCCAATACCAGTTTG
6HBM13-049	TTACCCTAGTCCACAGACTGGATAGCGTGAATCCCCCTCACC
6HBM13-050	GAACAAGGACTATTAAATCAAAAATCAGTGAATGCTTTAAAC
6HBM13-051	AGAGGGGGTAATCATGCAAAAGAAGTTTGTAATAGCGAGAGG
6HBM13-052	ATAGTAAAATGTTTTATTAAAGAACGTGGATAAAAACCAACT
6HBM13-053	CTAAGGAATTACGAGTTTACCAGACGACGACTCCAAAGATTC
6HBM13-054	ACATAACGCCAATTGTTGAGATTTAGGAAGGTAGAACGTCAA
6HBM13-055	CTATCATAAAACCGAACAACATTATTACATACCACATTCATC
6HBM13-056	AGGGCGAAACCCTCGGCATAGTAAGAGCAAACTAATGCAGAT
6HBM13-057	TACGTTAATAAACAACGTTGGGAAGAAAAACATTATACCAGT
6HBM13-058	CTACGAACTAACGGTCTATCACTAAATCTAAGAACTGGCTCA
6HBM13-059	CATTGGGCTTGAGAACCTTATGCGATTTGGAACCCAAAGCTG
6HBM13-060	ACGAGTAGTAAAGGTTCAGTGAATAAGGACGTAACTAAAGGG
6HBM13-061	AATCATTGATTTAGCATTACCCAAATCACTTGCCCTGACGAG
6HBM13-062	AGCCCCCGTGAATTTGGTTTAATTTCAAAGAGAAACACCAGA
6HBM13-063	TAATCTTGACAAATGCTGACCTTCATCACTCCAGGCGCATAG
6HBM13-064	TGGAACCGGATATTAGCTTGACGGGGAAACGGTGTACAGATT
6HBM13-065	GCGCGCAGACGGTCAAGAGGACAGATGAAGCCGGCCATCGCC
6HBM13-066	AGCCGGAACGAGTGAAATTGTGTCGAAATTTGTATGAACGTG
6HBM13-067	CTGACCAAGGAAGGAAGTACAACGGAGATCCGCGACCTGCCC
6HBM13-068	GCGAGAAACTTTGAAATCATAAGGGAACCCTCCATGTTACTT
6HBM13-069	AGCGATTATACCACCACTCATCTTTGACCGAAAGAATACACT
6HBM13-070	GAAAGCGCGAAACAGAAGAAAGCGAAAGACGAAAGAGGCAAA
6HBM13-071	AAGGAAGTTTCCATGGCACCAACCTAAAGAGCGGGAGCATCG
6HBM13-072	ACTTTTTCATGAAAGAGGGTAGCAACGGGAAAGACCGCTAGG
6HBM13-073	AATGCCACAAGTGTTCACCCTCAGCAGCCTACAGAGGCTTAG
6HBM13-074	GCGCTGGCTACGAATAAACGGGTAAAATGGTGAGGACTAAAG
6HBM13-075	TTAAAGGCCGCTAAGCTGAGGCTTGCAGACACCGATATATTC
6HBM13-076	AATTTGCGGGATCGAGCGGTCACGCTGCCGCCCACGCATAGT
6HBM13-077	GGAGGTGAATTTCTATGACAACAACCATGCGTAACTCTCCAA
6HBM13-078	AGCTTGCTTTCGTCAAGGCTCCAAAAGGTTGAAAACACCACA
6HBM13-079	TAGTTGCCGCTTAAATAATTTTTTCACGAGCCTTTAATTGAG
6HBM13-080	CCCGCCGGCCGACATAAACAGCTTGATAAATATCGGTTTATC
6HBM13-081	GAACAACTAAAGTACGGAGTGAGAATAGCCCTTTCAACAGTT
6HBM13-082	AGGAATTGCGAATATGCGCCGCTACAGGTTTGCTAAACAAGA
6HBM13-083	TCACGATCTAAAGTTTTCTGTATGGGATGCGCGTACGTCACC
6HBM13-084	ATAGTTAGCGTAAGCAAACTACAACGCCTGAGTTTCTATGGT
6HBM13-085	GTTAGTAACGAGCAATGTACCGTAACACTGTAGCATTCCAAG
6HBM13-086	TGCTTTGAATGAATTTTGTCGTCTTTCCTCCAGACAGCCCTC
6HBM13-087	GGATAGCAAGCCTTCACCACCCTCATTTAGCCGCCACCCTCA
6HBM13-088	GTCAATAGGAACCCCGTATAACGTGCTTCCACCCTCAGAAAC
6HBM13-089	GAGCCCGGAATAGGCACCCTCAGAACCGTCCTCGTTAGCGGG
6HBM13-090	GATATAAGTATAGCTGCTCAGTACCAGGTTAGGATTAGAATC
6HBM13-091	AGGTTTAGAGCTAACCTCAAGAGAAGGACGGATAAGTGCCCA
6HBM13-092	AGAGCGGGTACCGCTGTATCACCGTACTAAGTCGAGAGGGTT
6HBM13-093	TGAAAGTATTAACTACCTATTATTCTGACACCCTGCCTATTT
6HBM13-094	GTGAGGCTGAGACTACAGGAGGCCGATTACAGTTAATGCCGG
6HBM13-095	CGAGTGTACTGGTACAGTGCCCGTATAAAAAGGGAAAGCGCA
6HBM13-096	TGATGATACAGGGACTGAATTTACCGTTGAATGGATTTTAGA
6HBM13-097	AGTGCCTGGTACGCCCTCATTAAAGCCACCAGTAAGCGTCGC
6HBM13-098	CAGGAACTGAGTAAATAAGTTTTAACGGTGATACATGGCTTT
6HBM13-099	CTTGATATTCACCAGCAGGTCAGACGATGGTTGACAGGAGGT
6HBM13-100	ATAAACAAATAAATCAGAATCCTGAGAACCGCCGCCAGCATC
6HBM13-101	TGAGAACCGCCACCAACCACCACCAGAGGTGTTTTAATCAAA
6HBM13-102	GCCGCCACCCTCAGCCGGAACCAGAGCCTTTTCATTATAATC
6HBM13-103	AGAGCCGCCACCGATAGCGTTTGCCATCACCACCGGAACCGG
6HBM13-104	AGTGAGGCCACCAGCTCAGAGCCACCACTCGCCTCCCTCAGA
6HBM13-105	CATTTTCGGTCACCGTAGCGCGTTTTCACCCCTTTAGCGTCA
6HBM13-106	AGTAGCCCCCTTATGTAAAAGAGTCTGTGAATCAAGTTTGTC
6HBM13-107	GAAAGGCCGGAAACAATCAGTAGCGACACCATCACCGACTTG
6HBM13-108	ATTACCATTAGCCTATTTGGGAATTAGACCGTCACGCAAATT
6HBM13-109	GATAGCAGTAGCAAAAGGTGAATTATCAGCCAGCAAAATCTA
6HBM13-110	AACCGTTGCACCGTGTCACCAATGAAACGGACCAGTAGCACC
6HBM13-111	AATATTGACGGAACATTGAGGGAGGGAACAGGGCGACATTCA
6HBM13-112	AAAATTATTCATTATACTTCTTTGATTACCAAAGACAAAATC
6HBM13-113	ACACCACGGAATAAATGGTTTACCAGCGGTAATAATGTTAGC
6HBM13-114	AAACGCAAAGACCGGTAGAAAATACATACGCAGTACATCACT
6HBM13-115	AATAGAAGTAGAAGAAGACTCCTTATTACATAAAGGTGGCGA
6HBM13-116	TGCCTGAAATTCATGTTTATTTTGTCACCGAACATATAAAAG
6HBM13-117	ATACCCAAAAGAGAAAACGCAATAATAAAACAGAAGGAAACC
6HBM13-118	CAACTGGCATGATTAACTCAAACTATCGGAACAAAGTTACTC
6HBM13-119	GAATGAAATAGCAAGTAAGCAGATAGCCGCCTTGCCTAATAT
6HBM13-120	GAGCAAGAAACAGGGAGATAACCCACAATTGAGCGTGGTAAT
6HBM13-121	CCTTTTTACAATATAAGTCAGAGGGTAAGAATTGAGTTAAGG
6HBM13-122	ATCCAGAAAGAAAATAGCTATCTTACCGCGGCCCAATAATAA
6HBM13-123	AGAATTAACTGAGCGGAAGCGCATTAGAAAAATAACATAAAA
6HBM13-124	GAACACCCTGAACATACCGCCAGCCATTCTTTACAGAGAGGC
6HBM13-125	ACTATCCCAATCCAATGAAAATAGCAGCGCAACAGCGCTAAC
6HBM13-126	AGCCATATTATTAGGTCTTTCCAGAGCCTTACCAAGAAAAAC
6HBM13-127	GTTTAACGAAATACTTTTATCCTGAATCTAATTTGCCAGTAG
6HBM13-128	GCTCATGGTCAAAAAATAAGAAACGATTTTTACAAAATAAAC
6HBM13-129	TTGCTATTTTGCCAGCCTTAAATCAAGATTTGCGGGAGGTTT
6HBM13-130	AAACCCAGCTACAACTACATTTTGACGCAACCTCCCGACTTT
6HBM13-131	TGAAGCAAATCAGAGAGGCGTTTTAGCGTCAATCGCATCGAG
6HBM13-132	GCGCCCAATAGCAAAGCAAGCCGTTTTTCCGCACTTCTGAAA
6HBM13-133	TATTCTATTTACATTATTAAACCAAGTAATTTTCATCGTATC
6HBM13-134	TGGATTAAGAACGCTATAGAAGGCTTATTGGGAATCATTACC
6HBM13-135	TTTCCTTATCATAAAATCAATAATCGGCCCCGAGCATGTAGA
6HBM13-136	AATCCAAGAACGGGTGGCAGATTCACCACATCCTAATTTAGG
6HBM13-137	AATGCAGAACGCGCGAAAAATAATATCCGTCACACTACCGAC
6HBM13-138	ATGTTCAGCTAACCGGTAAAGTAATTCTTATAAAGGACCAGT
6HBM13-139	TAAGTCCGGGACATCAGTAATAAGAGAAGTCCAGACGACGTA
6HBM13-140	AATAAAATGAACAACTGTTTATCAACAATGACAATAAACAAC
6HBM13-141	ATTTAGGCAGAGAATAACAACGCCAACATATGAGAATCGCCA
6HBM13-142	TAGCATTTTCGAGCTCTGGCCAACAGAGGTAGGGCTTAATGA
6HBM13-143	TACTGTTTAGTATCGCCAACGCTCAACAATAGAACCGTGTGA
6HBM13-144	ACTAGAAAAAGCTTTAAGGCGTTAAATATACCGACCCTTCTG
6HBM13-145	CTTACCAAGCGTAATTAATGGTTTGAAAAGAATAAACACCAG
6HBM13-146	ACCTGAAGTATAAAATATGCGTTATACATTGGAATCATAATT
6HBM13-147	TTAATTTCATCTGATTTTCAAATATATTAAAGAACGCGAGAA
6HBM13-148	CTTCTGACCTAAATGAATACGTGGCACAATCGCAAGACAATT
6HBM13-149	AATTTAACCTCCGGCTGATGCAAATCCAGACAATATAAGACG
6HBM13-150	AGAGACTACCTTCTGAAGAGTCAATAGTCTTAGATTTTTTGA
6HBM13-151	ACTATATTTAGTCTAAACATAGCGATAGGAATTTATCAAAAA
6HBM13-152	ATGGCTAGTAAATGCTTAGGTTGGGTTATTATCATAGGTCTG
6HBM13-153	TTAATTTTCCCTAAGTAAATCGTCGCTATAGAATAACCTTGC
6HBM13-154	TCTAGAATCCTTGATTAATGCGCGAACTATATATGTGAGTTA
6HBM13-155	TTATTACATTTAACCAGTACATAAATCAGATAGCCATTCATT
6HBM13-156	AAAACAAAATTACTTTACCTGAGCAAAAGCGAATTCTAAAAC
6HBM13-157	TTTTTTATTAAAAAAAAATCGCGCAGAGGAAGATGATGAACC
6HBM13-158	ATCGCCAATGGAAAAATTTCATTTGAATCGACAAACATCAAG
6HBM13-159	TGATTGCTTTGAATAACAATAACGGATTTACTTTTACATCGG
6HBM13-160	TTATACCAAGTTACTACCGAACGAACCACAGTAACAGTACCC
6HBM13-161	GACGTAAAACAGAAGTCAGATGAATATACCAGCAGGTTTGGA
6HBM13-162	AAATTATTTGCAGAACTTCTGAATAATGCCTGATTAAGATAA
6HBM13-163	TTTTCAGGTGAGGCTTCATCAATATAATGAAGGGTTAGAATA
6HBM13-164	AACAGAGGTTTAACATAAAGAAATTGCGCACCTACCATATCA
6HBM13-165	TTCCTGATTATCTAAGCGGAATTATCATTAAGAAACCACCAG
6HBM13-166	GAAGATGATGGCAAGGTCAGTATTAACATTTGCGGAACAAGA
6HBM13-167	AACGTATTAAATCCAGTAACATTATCATCCGCCTGGTCAATA
6HBM13-168	AATTCGACAACTGGATACATTTGAGGATTAGAGCCCAACAGTGCCACGCAAGTTTG
6HBM13-169	CAATCAATATCTGGTCAGTTGTAATTTTAATGAGAGCAACAACTAATAGAT
6HBM13-170	TTTGCCCGAACGTTATGCAAATCAACAGTTAAACCCT
6HBM13-171	ATCGAAAGGAATTGAGGAAGGGACTTTACAAAC
6HBM13-172	TTAGAAGTATTATTATCTAAAATATCCTCAAAT
6HBM13-173	TCACCTTGCTGAACTTTAGGAGCACTCAGCAGCAAATGAAAAATCTAAAGCA
