# Supplementary material for: A tunable autonomous RNA-fueled micro-engine
Source: Nat Commun. 2026 Feb 25;17:3164. doi: 10.1038/s41467-026-69521-x (PMC13046739; doi:10.1038/s41467-026-69521-x)
Supplement: Supplementary file 13 — Source data [file 41467_2026_69521_MOESM13_ESM.zip]

Archive with 5 entries (4 files):
- Source data/
- Source data/data for Figure.xlsx
- Source data/Supplementary Figure 4D.pdf
- Source data/Supplementary Figure 3.pdf
- Source data/Supplementary Figure 4C.pdf
