# Supplementary material for: A tunable autonomous RNA-fueled micro-engine
Source: Nat Commun. 2026 Feb 25;17:3164. doi: 10.1038/s41467-026-69521-x (PMC13046739; doi:10.1038/s41467-026-69521-x)
Supplement: Supplementary file 13 — Source data [file 41467_2026_69521_MOESM13_ESM.zip › Source data/data for Figure.xlsx]

## Sheet: Figure 2B
unfold			fold				autonomous switching
time	Raw trajectory		time	Raw trajectory			time	Raw trajectory
0.05	-0.901897		0.05	1.14264			0.05	0.0104521
0.1	-0.995019		0.1	1.04797			0.1	0.0723812
0.15	-0.906398		0.15	0.750013			0.15	0.528035
0.2	-0.943901		0.2	0.516935			0.2	0.801936
0.25	-0.972813		0.25	0.248682			0.25	0.423102
0.3	-0.862992		0.3	-0.0461308			0.3	0.200875
0.35	-0.794818		0.35	-0.209564			0.35	0.440508
0.4	-0.405354		0.4	-0.0267424			0.4	0.402835
0.45	-0.352528		0.45	0.0413306			0.45	0.652905
0.5	-0.50096		0.5	-0.150721			0.5	0.734382
0.55	-0.599865		0.55	0.180349			0.55	0.60211
0.6	-0.793924		0.6	0.666016			0.6	0.539671
0.65	-0.928835		0.65	0.747003			0.65	0.62232
0.7	-0.949812		0.7	0.738996			0.7	0.475884
0.75	-0.944499		0.75	0.424157			0.75	0.291784
0.8	-0.942558		0.8	0.194709			0.8	0.544605
0.85	-0.728896		0.85	0.245064			0.85	0.504828
0.9	-0.294641		0.9	0.421778			0.9	0.0447591
0.95	-0.251949		0.95	0.854206			0.95	-0.255982
1	-0.509964		1	0.828734			1	0.163741
1.05	-0.387217		1.05	1.03961			1.05	0.422413
1.1	-0.533311		1.1	0.825804			1.1	0.115676
1.15	-0.413481		1.15	0.989014			1.15	-0.0224926
1.2	-0.612653		1.2	1.09616			1.2	-0.147306
1.25	-0.650502		1.25	0.974752			1.25	-0.118472
1.3	-0.853046		1.3	0.854357			1.3	-0.00781931
1.35	-0.839293		1.35	0.953071			1.35	0.0463658
1.4	-0.800153		1.4	0.914681			1.4	-0.140829
1.45	-0.556186		1.45	1.02334			1.45	0.0194736
1.5	-0.645576		1.5	0.868791			1.5	-0.0266848
1.55	-0.63623		1.55	0.615657			1.55	-0.393848
1.6	-0.73051		1.6	0.340852			1.6	-0.0303075
1.65	-0.692171		1.65	-0.0231333			1.65	0.0157244
1.7	-0.774823		1.7	0.258304			1.7	0.388453
1.75	-0.68014		1.75	0.124399			1.75	0.649954
1.8	-0.774183		1.8	0.140225			1.8	0.715004
1.85	-0.951613		1.85	0.181966			1.85	0.880693
1.9	-0.772515		1.9	0.485178			1.9	0.666962
1.95	-0.827277		1.95	0.604079			1.95	0.901989
2	-0.586495		2	0.464935			2	1.1493
2.05	-0.463184		2.05	0.802596			2.05	1.01634
2.1	-0.350959		2.1	0.911817			2.1	0.994044
2.15	-0.469024		2.15	0.88915			2.15	0.89997
2.2	-0.472636		2.2	0.427728			2.2	0.764498
2.25	-0.387386		2.25	0.262444			2.25	0.412856
2.3	-0.244871		2.3	0.389024			2.3	0.562107
2.35	-0.457129		2.35	0.0557277			2.35	0.412555
2.4	-0.606016		2.4	0.227521			2.4	0.466805
2.45	-0.614269		2.45	0.636794			2.45	0.49814
2.5	-0.632216		2.5	0.966257			2.5	0.534321
2.55	-0.457318		2.55	1.01548			2.55	0.273515
2.6	-0.466924		2.6	0.796314			2.6	0.274574
2.65	-0.40547		2.65	0.675032			2.65	0.126881
2.7	-0.609544		2.7	0.603041			2.7	-0.0155315
2.75	-0.572957		2.75	0.736697			2.75	-0.19329
2.8	-0.740268		2.8	0.514617			2.8	-0.103044
2.85	-0.830844		2.85	0.30792			2.85	0.0263975
2.9	-1.02172		2.9	0.078414			2.9	0.0855514
2.95	-0.935365		2.95	0.0565431			2.95	-0.190959
3	-0.79761		3	0.041982			3	-0.422732
3.05	-0.930016		3.05	0.171973			3.05	-0.347386
3.1	-0.856996		3.1	-0.0107818			3.1	-0.247822
3.15	-0.423939		3.15	0.0798751			3.15	-0.0929457
3.2	-0.277013		3.2	0.0398875			3.2	-0.168219
3.25	-0.443224		3.25	0.00337594			3.25	-0.156539
3.3	-0.48998		3.3	-0.0874311			3.3	-0.183753
3.35	-0.824826		3.35	0.0247545			3.35	-0.103228
3.4	-0.966044		3.4	0.241247			3.4	-0.127795
3.45	-0.684636		3.45	0.440096			3.45	0.220675
3.5	-0.357399		3.5	0.432391			3.5	0.153593
3.55	-0.547259		3.55	0.450559			3.55	0.0108404
3.6	-0.565609		3.6	0.459637			3.6	0.0583091
3.65	-0.580649		3.65	0.0628721			3.65	0.517665
3.7	-0.527958		3.7	0.508929			3.7	0.57042
3.75	-0.741145		3.75	0.439558			3.75	0.186313
3.8	-0.659739		3.8	0.709435			3.8	0.265963
3.85	-0.474415		3.85	0.555283			3.85	0.153958
3.9	-0.459703		3.9	0.5732			3.9	0.0720824
3.95	-0.65182		3.95	0.236916			3.95	0.210292
4	-0.925414		4	0.180664			4	-0.0130357
4.05	-0.876254		4.05	-0.0164346			4.05	0.0180913
4.1	-0.864777		4.1	-0.145717			4.1	-0.000255586
4.15	-0.618322		4.15	-0.470805			4.15	0.287282
4.2	-0.606272		4.2	-0.60846			4.2	-0.0791826
4.25	-0.428408		4.25	-0.632732			4.25	-0.277853
4.3	-0.27315		4.3	-0.302008			4.3	-0.0540811
4.35	-0.480934		4.35	-0.352254			4.35	-0.000284883
4.4	-0.4819		4.4	-0.545283			4.4	0.16284
4.45	0.0107159		4.45	-0.289055			4.45	0.320727
4.5	0.0699528		4.5	-0.0997164			4.5	0.451189
4.55	0.343068		4.55	-0.395939			4.55	0.597657
4.6	0.672147		4.6	-0.223375			4.6	0.720144
4.65	0.47817		4.65	-0.0425701			4.65	1.03552
4.7	0.527452		4.7	-0.32661			4.7	1.21856
4.75	0.740653		4.75	-0.32344			4.75	0.971281
4.8	0.743182		4.8	-0.154405			4.8	0.74852
4.85	0.747581		4.85	0.0465528			4.85	0.466383
4.9	0.732846		4.9	0.234161			4.9	-0.0841608
4.95	0.664477		4.95	0.669171			4.95	-0.135113
5	0.597962		5	0.505875			5	0.0197061
5.05	0.448713		5.05	0.216283			5.05	0.455692
5.1	0.425398		5.1	0.263872			5.1	0.46183
5.15	0.148845		5.15	0.48777			5.15	0.453665
5.2	0.376387		5.2	0.758494			5.2	0.15045
5.25	0.417432		5.25	0.682669			5.25	0.338381
5.3	0.383735		5.3	0.663479			5.3	0.51656
5.35	-0.0723915		5.35	0.505507			5.35	0.49568
5.4	0.157781		5.4	0.763036			5.4	0.510036
5.45	-0.155665		5.45	0.768461			5.45	0.71778
5.5	0.13253		5.5	0.517709			5.5	0.819863
5.55	0.0569281		5.55	0.464954			5.55	0.83747
5.6	0.429737		5.6	0.297723			5.6	0.936484
5.65	0.350804		5.65	0.115223			5.65	0.953784
5.7	0.546481		5.7	0.0115933			5.7	1.09061
5.75	0.378908		5.75	0.284021			5.75	1.13947
5.8	0.0775014		5.8	0.39661			5.8	1.12838
5.85	0.345436		5.85	0.649061			5.85	0.845021
5.9	0.35129		5.9	0.64681			5.9	0.338737
5.95	-0.0670769		5.95	0.376152			5.95	0.307724
6	0.0575568		6	0.473153			6	0.771926
6.05	-0.0764114		6.05	0.294707			6.05	0.910104
6.1	-0.244967		6.1	0.536978			6.1	0.894284
6.15	-0.311576		6.15	0.393516			6.15	1.03345
6.2	0.0246629		6.2	0.133147			6.2	1.15292
6.25	0.10665		6.25	0.22043			6.25	1.0947
6.3	0.0228135		6.3	0.0352613			6.3	1.13179
6.35	0.323616		6.35	0.313269			6.35	1.08243
6.4	0.188979		6.4	0.404078			6.4	1.1613
6.45	0.194446		6.45	0.446518			6.45	1.17067
6.5	0.386005		6.5	0.29664			6.5	1.0494
6.55	0.370141		6.55	0.556992			6.55	1.06261
6.6	0.151472		6.6	0.608231			6.6	0.852342
6.65	-0.181659		6.65	0.661771			6.65	0.528842
6.7	-0.19875		6.7	0.573522			6.7	0.331995
6.75	-0.0416361		6.75	0.212581			6.75	0.316621
6.8	-0.294184		6.8	0.330575			6.8	0.542027
6.85	-0.380057		6.85	0.137223			6.85	0.793433
6.9	-0.226737		6.9	-0.122107			6.9	1.12995
6.95	-0.447038		6.95	0.0201553			6.95	0.69455
7	-0.683712		7	0.44866			7	0.449981
7.05	-0.81767		7.05	0.262786			7.05	0.232292
7.1	-1.0071		7.1	0.188635			7.1	0.782227
7.15	-0.94426		7.15	0.206448			7.15	0.654592
7.2	-0.889886		7.2	0.531911			7.2	0.494066
7.25	-0.789747		7.25	0.437065			7.25	0.530149
7.3	-0.325771		7.3	0.685864			7.3	0.140684
7.35	-0.428311		7.35	1.17031			7.35	0.281865
7.4	-0.419269		7.4	1.11123			7.4	0.502033
7.45	0.142614		7.45	1.04192			7.45	0.601771
7.5	0.0103205		7.5	0.83825			7.5	0.607557
7.55	-0.405174		7.55	1.01574			7.55	0.920883
7.6	-0.494373		7.6	1.01158			7.6	1.03243
7.65	-0.183121		7.65	0.921051			7.65	1.17432
7.7	-0.31645		7.7	1.08481			7.7	1.17811
7.75	-0.584845		7.75	1.12605			7.75	0.941071
7.8	-0.772018		7.8	1.19408			7.8	0.748325
7.85	-0.809082		7.85	0.758349			7.85	0.39098
7.9	-0.883793		7.9	0.641057			7.9	0.766084
7.95	-0.934608		7.95	0.475953			7.95	0.940415
8	-0.80086		8	0.367125			8	1.03894
8.05	-0.542808		8.05	0.317496			8.05	1.12857
8.1	-0.403735		8.1	0.46552			8.1	0.85085
8.15	-0.380701		8.15	0.236392			8.15	0.432223
8.2	-0.319568		8.2	0.132785			8.2	0.288041
8.25	-0.496834		8.25	0.185285			8.25	0.523147
8.3	-0.61451		8.3	-0.00850454			8.3	0.889837
8.35	-0.49898		8.35	-0.164079			8.35	1.04831
8.4	-0.485026		8.4	-0.206677			8.4	0.961896
8.45	-0.558519		8.45	-0.228214			8.45	1.13915
8.5	-0.794984		8.5	-0.0435334			8.5	0.983523
8.55	-0.713317		8.55	-0.182206			8.55	0.889955
8.6	-0.413131		8.6	0.171532			8.6	1.0323
8.65	-0.495694		8.65	0.582625			8.65	1.08389
8.7	-0.182193		8.7	0.661106			8.7	1.21902
8.75	-0.319346		8.75	0.656277			8.75	1.17276
8.8	-0.403866		8.8	0.678922			8.8	0.913701
8.85	-0.170172		8.85	0.736176			8.85	0.821878
8.9	-0.2491		8.9	0.583355			8.9	0.972994
8.95	-0.347663		8.95	0.836794			8.95	1.07271
9	-0.403878		9	0.632617			9	1.0701
9.05	-0.522864		9.05	0.630568			9.05	0.890812
9.1	-0.328261		9.1	0.0632861			9.1	0.918172
9.15	-0.368109		9.15	0.0907095			9.15	0.823324
9.2	-0.566876		9.2	0.314687			9.2	0.64866
9.25	-0.524339		9.25	0.487767			9.25	0.734924
9.3	-0.332864		9.3	0.227063			9.3	0.839468
9.35	-0.407368		9.35	0.0889644			9.35	0.924058
9.4	-0.262405		9.4	0.215635			9.4	1.21699
9.45	-0.632195		9.45	0.0242685			9.45	1.01038
9.5	-0.672173		9.5	0.171649			9.5	0.998208
9.55	-0.474204		9.55	0.0683351			9.55	0.871685
9.6	-0.603329		9.6	0.394238			9.6	0.861237
9.65	-0.607409		9.65	0.517206			9.65	0.68604
9.7	-0.746853		9.7	0.743182			9.7	0.683635
9.75	-0.890764		9.75	0.713695			9.75	0.338888
9.8	-0.828596		9.8	0.798541			9.8	0.450883
9.85	-0.729897		9.85	0.797711			9.85	0.655796
9.9	-0.712828		9.9	0.820269			9.9	0.728999
9.95	-0.313198		9.95	1.01038			9.95	0.496147
10	-0.181912		10	0.862266			10	0.368245
10.05	-0.33469		10.05	0.526645			10.05	0.305326
10.1	-0.588341		10.1	0.557689			10.1	-0.220483
10.15	-0.678505		10.15	0.706663			10.15	-0.116104
10.2	-0.63395		10.2	0.506349			10.2	-0.09048
10.25	-0.598109		10.25	0.285199			10.25	-0.585226
10.3	-0.357135		10.3	0.691977			10.3	-0.277948
10.35	-0.256269		10.35	0.785974			10.35	0.693516
10.4	-0.439826		10.4	0.924004			10.4	0.89436
10.45	-0.260374		10.45	0.764283			10.45	1.1228
10.5	-0.692564		10.5	0.97286			10.5	0.949791
10.55	-0.78019		10.55	1.07669			10.55	0.883103
10.6	-0.896131		10.6	0.704097			10.6	0.885113
10.65	-0.500768		10.65	0.547801			10.65	0.800265
10.7	-0.244845		10.7	0.401093			10.7	1.0078
10.75	-0.296832		10.75	0.427065			10.75	1.00645
10.8	-0.445859		10.8	0.506986			10.8	0.867994
10.85	-0.575375		10.85	0.970873			10.85	0.527295
10.9	-0.271132		10.9	0.742341			10.9	0.439535
10.95	-0.384886		10.95	0.868154			10.95	0.454053
11	-0.354393		11	0.689802			11	0.640943
11.05	-0.387793		11.05	0.160293			11.05	0.687657
11.1	-0.223605		11.1	0.311942			11.1	0.858148
11.15	-0.222801		11.15	0.312647			11.15	0.920384
11.2	-0.352836		11.2	0.280174			11.2	0.537058
11.25	-0.766307		11.25	0.549106			11.25	0.107012
11.3	-0.512246		11.3	0.768108			11.3	0.110165
11.35	-0.755368		11.35	0.849942			11.35	0.5107
11.4	-0.559592		11.4	0.70777			11.4	0.60603
11.45	-0.609428		11.45	0.635084			11.45	0.0276614
11.5	-0.687404		11.5	0.480331			11.5	0.0666362
11.55	-0.608228		11.55	0.572313			11.55	0.0827866
11.6	-0.781881		11.6	0.706515			11.6	0.103201
11.65	-0.686371		11.65	0.886548			11.65	0.52795
11.7	-0.613475		11.7	0.957309			11.7	0.351007
11.75	-0.624057		11.75	0.90797			11.75	0.659932
11.8	-0.767379		11.8	0.63783			11.8	0.734917
11.85	-0.84062		11.85	0.526595			11.85	0.869747
11.9	-0.832452		11.9	0.708525			11.9	0.888163
11.95	-0.937076		11.95	0.776908			11.95	0.507909
12	-0.752114		12	0.717888			12	0.753642
12.05	-0.73492		12.05	0.82749			12.05	0.946328
12.1	-0.787249		12.1	0.452788			12.1	1.06572
12.15	-0.828634		12.15	0.182259			12.15	1.12703
12.2	-0.847569		12.2	0.127148			12.2	0.890892
12.25	-0.964997		12.25	0.159877			12.25	1.13247
12.3	-0.822623		12.3	-0.0490236			12.3	0.969999
12.35	-0.828594		12.35	0.21017			12.35	0.935008
12.4	-0.904601		12.4	0.22776			12.4	0.969556
12.45	-0.853311		12.45	0.189496			12.45	1.05881
12.5	-0.859125		12.5	0.350998			12.5	0.334718
12.55	-0.934997		12.55	0.154847			12.55	0.0384389
12.6	-0.927073		12.6	0.0668856			12.6	0.0891858
12.65	-0.701032		12.65	0.267142			12.65	-0.092795
12.7	-0.377066		12.7	0.511844			12.7	0.0899524
12.75	-0.321482		12.75	0.491885			12.75	0.226511
12.8	-0.266941		12.8	0.477056			12.8	0.546607
12.85	-0.253112		12.85	0.588595			12.85	0.633993
12.9	-0.548626		12.9	0.46005			12.9	0.452051
12.95	-0.712401		12.95	0.516533			12.95	0.226225
13	-0.520858		13	0.554843			13	0.161238
13.05	-0.347844		13.05	0.756501			13.05	0.245185
13.1	-0.433796		13.1	1.04669			13.1	0.629966
13.15	-0.438852		13.15	0.981555			13.15	0.751298
13.2	-0.331517		13.2	0.970155			13.2	0.595978
13.25	-0.403829		13.25	0.848233			13.25	0.381893
13.3	-0.551175		13.3	0.838919			13.3	0.273682
13.35	-0.686263		13.35	0.940669			13.35	0.297065
13.4	-0.759956		13.4	1.13732			13.4	0.632881
13.45	-0.690667		13.45	0.950259			13.45	0.655231
13.5	-0.631301		13.5	1.01952			13.5	0.736888
13.55	-0.503496		13.55	0.792671			13.55	0.7895
13.6	-0.402294		13.6	0.759172			13.6	0.857081
13.65	-0.247555		13.65	0.770698			13.65	0.876745
13.7	-0.184607		13.7	0.918472			13.7	0.890601
13.75	-0.102523		13.75	0.771172			13.75	0.798824
13.8	-0.0213252		13.8	0.865934			13.8	0.447185
13.85	-0.293814		13.85	0.518178			13.85	0.668873
13.9	-0.262474		13.9	0.0835149			13.9	0.853517
13.95	-0.219519		13.95	-0.062479			13.95	1.06302
14	-0.629592		14	-0.333235			14	0.858028
14.05	-0.57172		14.05	-0.412548			14.05	0.739722
14.1	-0.667074		14.1	-0.0680981			14.1	0.669916
14.15	-0.601534		14.15	0.308591			14.15	0.536526
14.2	-0.539908		14.2	0.385751			14.2	0.524246
14.25	-0.44862		14.25	0.272125			14.25	0.259979
14.3	-0.0716133		14.3	0.36673			14.3	0.409577
14.35	0.0331764		14.35	0.585223			14.35	0.499895
14.4	0.121236		14.4	0.841468			14.4	0.499411
14.45	0.501609		14.45	0.832733			14.45	0.401665
14.5	0.0260768		14.5	0.777481			14.5	0.32274
14.55	-0.663971		14.55	0.369418			14.55	0.196733
14.6	-0.650444		14.6	0.20727			14.6	-0.0243755
14.65	-0.558833		14.65	-0.0276421			14.65	0.0189013
14.7	-0.728446		14.7	-0.126319			14.7	-0.106416
14.75	-0.712597		14.75	-0.252111			14.75	-0.486111
14.8	-0.607873		14.8	0.388197			14.8	-0.75419
14.85	-0.747191		14.85	0.390306			14.85	-0.906855
14.9	-0.886016		14.9	0.4764			14.9	-0.653392
14.95	-0.534483		14.95	0.463735			14.95	-0.42178
15	-0.277974		15	0.47333			15	-0.289257
15.05	-0.349815		15.05	0.598551			15.05	0.0029927
15.1	-0.315065		15.1	0.774031			15.1	0.155554
15.15	-0.25053		15.15	0.650774			15.15	-0.0565687
15.2	0.153254		15.2	0.796995			15.2	-0.168458
15.25	0.13148		15.25	0.817357			15.25	-0.00567812
15.3	-0.0219968		15.3	0.26669			15.3	-0.124785
15.35	-0.00914913		15.35	0.143605			15.35	-0.235061
15.4	-0.21775		15.4	0.534581			15.4	-0.1964
15.45	-0.616748		15.45	0.513192			15.45	-0.374306
15.5	-0.432704		15.5	0.727862			15.5	-0.341035
15.55	-0.142386		15.55	1.02327			15.55	-0.7734
15.6	-0.259355		15.6	0.977746			15.6	-0.810068
15.65	-0.163925		15.65	0.920228			15.65	-0.944133
15.7	-0.26927		15.7	0.906886			15.7	-0.914661
15.75	-0.322663		15.75	0.601783			15.75	-0.748398
15.8	-0.213106		15.8	0.301169			15.8	-0.882577
15.85	-0.164743		15.85	-0.165429			15.85	-0.896521
15.9	-0.0621273		15.9	-0.0772954			15.9	-0.730738
15.95	0.0763196		15.95	-0.303871			15.95	-0.993532
16	-0.0357739		16	-0.408236			16	-0.829114
16.05	-0.252295		16.05	-0.137005			16.05	-0.826724
16.1	-0.342042		16.1	0.202733			16.1	-0.59127
16.15	-0.0266632		16.15	0.232404			16.15	-0.467921
16.2	0.104544		16.2	0.60577			16.2	-0.657654
16.25	-0.293123		16.25	0.846144			16.25	-0.692055
16.3	-0.617949		16.3	0.569194			16.3	-0.839151
16.35	-0.732413		16.35	0.470288			16.35	-0.886627
16.4	-0.84869		16.4	0.971181			16.4	-1.00476
16.45	-0.873894		16.45	0.729504			16.45	-0.958912
16.5	-0.516203		16.5	0.710933			16.5	-0.814324
16.55	-0.568747		16.55	0.583559			16.55	-0.751897
16.6	-0.486405		16.6	0.806698			16.6	-0.982556
16.65	-0.410489		16.65	1.04016			16.65	-1.00195
16.7	-0.40119		16.7	0.967601			16.7	-0.758895
16.75	-0.274815		16.75	0.941589			16.75	-0.901341
16.8	-0.595603		16.8	0.912895			16.8	-0.821993
16.85	-0.531357		16.85	0.883198			16.85	-0.609383
16.9	-0.111002		16.9	0.938995			16.9	-0.702298
16.95	-0.212561		16.95	0.74324			16.95	-1.02112
17	-0.318302		17	0.820036			17	-0.937168
17.05	-0.405925		17.05	0.858561			17.05	-0.908969
17.1	-0.233027		17.1	0.902187			17.1	-0.847768
17.15	0.091932		17.15	1.11637			17.15	-0.83663
17.2	0.190652		17.2	1.17128			17.2	-0.843416
17.25	0.2263		17.25	1.14315			17.25	-0.909321
17.3	-0.171483		17.3	0.901631			17.3	-0.798129
17.35	-0.561062		17.35	0.616972			17.35	-0.945094
17.4	-0.730669		17.4	0.284398			17.4	-0.768591
17.45	-0.971471		17.45	0.570834			17.45	-0.49382
17.5	-0.989327		17.5	0.686429			17.5	-0.570318
17.55	-0.896293		17.55	0.851788			17.55	-0.439584
17.6	-1.02561		17.6	0.795044			17.6	-0.805413
17.65	-0.762386		17.65	0.659127			17.65	-0.958965
17.7	-0.745541		17.7	0.575098			17.7	-0.936405
17.75	-0.588827		17.75	0.80409			17.75	-0.815746
17.8	-0.596368		17.8	1.13654			17.8	-0.828114
17.85	-0.454581		17.85	0.901482			17.85	-0.714192
17.9	-0.695407		17.9	0.727862			17.9	-0.644667
17.95	-0.643356		17.95	0.879497			17.95	-0.652167
18	-0.830705		18	0.754753			18	-0.645928
18.05	-0.728246		18.05	0.648041			18.05	-0.768848
18.1	-0.762805		18.1	0.70086			18.1	-0.899052
18.15	-0.823691		18.15	0.747091			18.15	-0.861969
18.2	-0.588921		18.2	0.731305			18.2	-0.65061
18.25	-0.620062		18.25	0.909917			18.25	-0.579058
18.3	-0.823442		18.3	0.987753			18.3	-0.614209
18.35	-0.800322		18.35	0.973364			18.35	-0.64434
18.4	-0.56235		18.4	1.03584			18.4	-0.383945
18.45	-0.617207		18.45	0.973247			18.45	-0.388252
18.5	-0.7922		18.5	0.826588			18.5	-0.505038
18.55	-0.844919		18.55	0.587999			18.55	-0.50306
18.6	-1.01632		18.6	0.600577			18.6	-0.146733
18.65	-0.679414		18.65	0.430445			18.65	0.337685
18.7	-0.673704		18.7	0.36558			18.7	0.233389
18.75	-0.937506		18.75	0.477691			18.75	-0.362133
18.8	-0.670124		18.8	0.756699			18.8	-0.560756
18.85	-0.653728		18.85	0.612167			18.85	-0.35079
18.9	-0.527669		18.9	0.253358			18.9	-0.507595
18.95	-0.368285		18.95	0.219896			18.95	-0.613891
19	-0.351408		19	0.254303			19	-0.633173
19.05	-0.434388		19.05	0.346211			19.05	-0.928333
19.1	-0.462736		19.1	0.0548243			19.1	-0.835235
19.15	-0.648911		19.15	0.190787			19.15	-0.491107
19.2	-0.593896		19.2	0.306307			19.2	-0.299689
19.25	-0.696554		19.25	0.489767			19.25	-0.509103
19.3	-0.627947		19.3	0.562633			19.3	-0.476791
19.35	-0.660641		19.35	0.01892			19.35	-0.42221
19.4	-0.635851		19.4	0.425521			19.4	-0.567616
19.45	-0.889366		19.45	0.476599			19.45	-0.645854
19.5	-0.989093		19.5	0.490651			19.5	-0.443988
19.55	-0.836868		19.55	0.444362			19.55	-0.584282
19.6	-0.79802		19.6	0.40197			19.6	-0.585253
19.65	-0.869315		19.65	0.585732			19.65	-0.615174
19.7	-0.903453		19.7	0.906053			19.7	-0.384873
19.75	-0.819541		19.75	0.85697			19.75	0.155076
19.8	-0.650051		19.8	0.94531			19.8	0.0669891
19.85	-0.41643		19.85	0.840434			19.85	-0.0844008
19.9	-0.665157		19.9	0.903626			19.9	-0.0989002
19.95	-0.687527		19.95	0.699576			19.95	-0.133288
20	-0.502606		20	0.703099			20	-0.1082
20.05	-0.557276		20.05	0.88877			20.05	-0.241887
20.1	-0.958763		20.1	0.496494			20.1	-0.469645
20.15	-0.972584		20.15	0.784464			20.15	-0.487286
20.2	-0.867408		20.2	0.76369			20.2	-0.0204117
20.25	-0.898072		20.25	0.858156			20.25	0.389013
20.3	-0.884638		20.3	0.642639			20.3	-0.0907528
20.35	-0.873273		20.35	0.497058			20.35	-0.162778
20.4	-0.957584		20.4	0.6453			20.4	0.0811562
20.45	-0.84594		20.45	0.537024			20.45	-0.504061
20.5	-0.760271		20.5	0.605286			20.5	-0.44117
20.55	-0.682901		20.55	0.639374			20.55	-0.532687
20.6	-0.807036		20.6	0.63722			20.6	-0.739611
20.65	-0.916734		20.65	0.907349			20.65	-0.583879
20.7	-0.829809		20.7	1.11618			20.7	-0.788454
20.75	-0.478664		20.75	1.1279			20.75	-0.709769
20.8	-0.393294		20.8	0.900966			20.8	-0.687457
20.85	-0.637463		20.85	0.833923			20.85	-0.659706
20.9	-0.67716		20.9	0.578842			20.9	-0.481386
20.95	-0.285757		20.95	0.615533			20.95	-0.346896
21	0.00446007		21	0.699516			21	-0.549366
21.05	0.596783		21.05	0.746049			21.05	-0.740265
21.1	0.489853		21.1	0.58464			21.1	-0.857434
21.15	-0.178671		21.15	0.373554			21.15	-0.643541
21.2	-0.124135		21.2	0.693089			21.2	-0.314378
21.25	-0.0657441		21.25	0.906466			21.25	-0.335854
21.3	-0.383713		21.3	0.590863			21.3	-0.447465
21.35	-0.601133		21.35	0.536556			21.35	-0.234868
21.4	-0.613099		21.4	0.435545			21.4	-0.555593
21.45	-0.799819		21.45	0.332106			21.45	-0.455784
21.5	-0.138488		21.5	-0.124996			21.5	-0.469028
21.55	0.144271		21.55	-0.334878			21.55	-0.367334
21.6	-0.00281883		21.6	-0.0360606			21.6	-0.338725
21.65	-0.225365		21.65	-0.184591			21.65	-0.695944
21.7	-0.591147		21.7	-0.30588			21.7	-0.865945
21.75	-0.907268		21.75	-0.575308			21.75	-0.830139
21.8	-0.970482		21.8	-0.51921			21.8	-0.788878
21.85	-0.937538		21.85	-0.258994			21.85	-0.880766
21.9	-0.961927		21.9	0.162779			21.9	-0.890771
21.95	-0.864062		21.95	0.124269			21.95	-0.744836
22	-0.623971		22	-0.105424			22	-0.620502
22.05	-0.73975		22.05	0.229744			22.05	-0.399752
22.1	-0.900893		22.1	0.299512			22.1	-0.686756
22.15	-0.632092		22.15	0.342045			22.15	-0.906128
22.2	-0.520291		22.2	0.522553			22.2	-0.896192
22.25	-0.345871		22.25	0.573551			22.25	-0.78977
22.3	-0.343553		22.3	0.58334			22.3	-0.972339
22.35	-0.194877		22.35	0.380347			22.35	-1.10057
22.4	-0.089614		22.4	0.576222			22.4	-1.07766
22.45	-0.136044		22.45	0.742371			22.45	-0.928242
22.5	-0.125204		22.5	0.930099			22.5	-0.899257
22.55	-0.211431		22.55	1.02035			22.55	-0.930175
22.6	-0.140158		22.6	0.846851			22.6	-0.825198
22.65	-0.307032		22.65	0.993924			22.65	-1.00439
22.7	-0.205416		22.7	1.05448			22.7	-0.898329
22.75	-0.437495		22.75	1.10032			22.75	-0.83291
22.8	-0.6383		22.8	1.08779			22.8	-0.742866
22.85	-0.849166		22.85	1.05623			22.85	-0.664177
22.9	-0.6467		22.9	1.11243			22.9	-0.570246
22.95	-0.52329		22.95	1.16965			22.95	-0.457163
23	-0.300253		23	0.951639			23	-0.0544377
23.05	0.175989		23.05	1.04352			23.05	0.123686
23.1	0.441903		23.1	0.85179			23.1	0.0804802
23.15	0.415044		23.15	0.336322			23.15	-0.231912
23.2	0.603546		23.2	0.224136			23.2	-0.58922
23.25	0.371941		23.25	0.454967			23.25	-0.46171
23.3	-0.287921		23.3	0.571646			23.3	-0.752899
23.35	-0.13589		23.35	0.186614			23.35	-0.888517
23.4	-0.627571		23.4	0.194405			23.4	-0.812976
23.45	-0.945427		23.45	0.388686			23.45	-0.913799
23.5	-1.01029		23.5	0.535727			23.5	-0.89917
23.55	-0.831964		23.55	0.387798			23.55	-1.01957
23.6	-0.728358		23.6	0.0474876			23.6	-0.952211
23.65	-0.764239		23.65	-0.154627			23.65	-0.952892
23.7	-0.53533		23.7	-0.39719			23.7	-0.792828
23.75	-0.639097		23.75	-0.161824			23.75	-0.922861
23.8	-0.568474		23.8	0.0588903			23.8	-0.918288
23.85	-0.742897		23.85	0.0288221			23.85	-0.924012
23.9	-0.686546		23.9	-0.0103657			23.9	-0.961689
23.95	-0.343286		23.95	-0.00181398			23.95	-1.01451
24	-0.0657389		24	0.472663			24	-0.809351
24.05	-0.0216786		24.05	0.533022			24.05	-0.770436
24.1	-0.192654		24.1	0.881308			24.1	-0.925247
24.15	-0.32827		24.15	0.611348			24.15	-0.872612
24.2	-0.302972		24.2	0.646158			24.2	-1.00379
24.25	-0.200106		24.25	0.740326			24.25	-0.947109
24.3	-0.00668529		24.3	0.671431			24.3	-0.914407
24.35	0.147378		24.35	1.09458			24.35	-0.732922
24.4	-0.391572		24.4	1.09618			24.4	-0.739059
24.45	-0.118645		24.45	1.18714			24.45	-0.782839
24.5	0.0179227		24.5	1.03897			24.5	-0.433228
24.55	-0.273806		24.55	0.987096			24.55	-0.556199
24.6	-0.0715556		24.6	0.656725			24.6	-0.403149
24.65	-0.331586		24.65	0.565793			24.65	-0.622467
24.7	-0.730829		24.7	0.51946			24.7	-0.63712
24.75	-0.925441		24.75	0.624484			24.75	-0.634279
24.8	-0.827301		24.8	0.442775			24.8	-0.693615
24.85	-0.479448		24.85	0.162949			24.85	-0.824693
24.9	-0.762005		24.9	0.142718			24.9	-0.934098
24.95	-0.81294		24.95	-0.130628			24.95	-0.821454
25	-0.650246		25	0.053315			25	-0.707486
25.05	-0.545642		25.05	0.154243			25.05	-0.81536
25.1	-0.58109		25.1	0.0237547			25.1	-0.787313
25.15	-0.622475		25.15	0.149324			25.15	-0.781887
25.2	-0.633686		25.2	0.181236			25.2	-0.880508
25.25	-0.801156		25.25	0.367982			25.25	-0.81237
25.3	-0.796343		25.3	0.568543			25.3	-0.898494
25.35	-0.731161		25.35	0.72971			25.35	-1.04607
25.4	-0.79706		25.4	0.707748			25.4	-0.857434
25.45	-0.840087		25.45	0.704404			25.45	-0.96261
25.5	-0.986131		25.5	0.99937			25.5	-0.849893
25.55	-0.895379		25.55	1.13281			25.55	-0.744475
25.6	-1.00167		25.6	1.19967			25.6	-0.734581
25.65	-1.1483		25.65	0.93206			25.65	-0.948152
25.7	-0.902864		25.7	0.927215			25.7	-0.712059
25.75	-0.699868		25.75	0.919885			25.75	-0.57596
25.8	-0.796768		25.8	0.836793			25.8	-0.00510277
25.85	-0.778474		25.85	0.998646			25.85	0.391168
25.9	-0.716894		25.9	0.953714			25.9	0.0394214
25.95	-0.352999		25.95	0.91857			25.95	-0.123221
26	-0.111354		26	0.870828			26	-0.0435603
26.05	-0.240063		26.05	1.00052			26.05	0.15675
26.1	-0.287675		26.1	0.46177			26.1	0.0026123
26.15	-0.656297		26.15	0.626576			26.15	-0.0887684
26.2	-0.888209		26.2	0.782218			26.2	-0.0838559
26.25	-0.786584		26.25	0.573327			26.25	-0.114915
26.3	-0.72458		26.3	0.84379			26.3	-0.0963175
26.35	-0.518111		26.35	0.873038			26.35	-0.112949
26.4	-0.478052		26.4	0.516243			26.4	-0.148393
26.45	-0.677844		26.45	0.458024			26.45	0.0181586
26.5	-0.766724		26.5	-0.0448836			26.5	-0.226958
26.55	-0.882073		26.55	-0.268123			26.55	-0.156591
26.6	-0.768942		26.6	-0.41567			26.6	-0.257124
26.65	-0.576453		26.65	-0.653481			26.65	-0.361932
26.7	-0.509863		26.7	-0.420803			26.7	0.161164
26.75	-0.417658		26.75	-0.513821			26.75	0.264613
26.8	-0.492817		26.8	-0.362042			26.8	0.171045
26.85	-0.633564		26.85	-0.49378			26.85	0.346319
26.9	-0.53783		26.9	-0.244753			26.9	0.451939
26.95	-0.8272		26.95	-0.027296			26.95	0.247731
27	-0.859748		27	0.29532			27	0.469907
27.05	-0.704616		27.05	0.597277			27.05	0.49725
27.1	-0.670524		27.1	0.304263			27.1	0.127802
27.15	-0.401232		27.15	0.228757			27.15	-0.000927489
27.2	-0.513883		27.2	0.0708978			27.2	0.106517
27.25	-0.861512		27.25	-0.0228611			27.25	0.209737
27.3	-0.840815		27.3	0.24185			27.3	0.0253176
27.35	-0.794842		27.35	0.423884			27.35	-0.19556
27.4	-0.592315		27.4	0.47214			27.4	-0.861605
27.45	-0.624029		27.45	0.257398			27.45	-1.06821
27.5	-0.53663		27.5	0.516853			27.5	-1.06712
27.55	-0.768743		27.55	0.413604			27.55	-0.94959
27.6	-0.571931		27.6	0.599331			27.6	-0.986227
27.65	-0.755184		27.65	0.642322			27.65	-0.785613
27.7	-0.496862		27.7	0.500101			27.7	-0.668306
27.75	-0.178289		27.75	0.689617			27.75	-0.714245
27.8	-0.331053		27.8	0.818925			27.8	-0.416398
27.85	-0.293585		27.85	0.672795			27.85	0.0858103
27.9	-0.717254		27.9	0.537122			27.9	0.417468
27.95	-1.03131		27.95	0.633817			27.95	0.523864
28	-0.996176		28	0.560689			28	0.742731
28.05	-0.865895		28.05	0.779326			28.05	0.72997
28.1	-0.62271		28.1	1.09414			28.1	0.650066
28.15	-0.304865		28.15	1.14437			28.15	0.167173
28.2	-0.757506		28.2	1.06404			28.2	0.173921
28.25	-0.792152		28.25	1.03341			28.25	0.40907
28.3	-0.64375		28.3	0.96892			28.3	0.112919
28.35	-0.421681		28.35	0.727093			28.35	0.285175
28.4	-0.080127		28.4	0.614793			28.4	0.421187
28.45	-0.262885		28.45	0.814109			28.45	0.281537
28.5	-0.558313		28.5	0.704302			28.5	0.0625966
28.55	-0.485736		28.55	0.740966			28.55	0.110475
28.6	-0.50758		28.6	0.627872			28.6	0.416096
28.65	-0.544525		28.65	0.589588			28.65	0.47231
28.7	-0.702206		28.7	0.504875			28.7	0.563633
28.75	-0.566474		28.75	0.237579			28.75	0.329731
28.8	-0.740902		28.8	0.0861883			28.8	0.751062
28.85	-0.746713		28.85	-0.0652734			28.85	0.608766
28.9	-0.557973		28.9	0.135925			28.9	0.340532
28.95	-0.620185		28.95	0.335295			28.95	0.768712
29	-0.712776		29	0.44277			29	0.876154
29.05	-0.809705		29.05	0.0512333			29.05	0.617882
29.1	-0.884004		29.1	0.299008			29.1	0.593125
29.15	-0.939875		29.15	0.652639			29.15	0.482762
29.2	-0.749613		29.2	0.8333			29.2	0.744899
29.25	-0.409502		29.25	0.821963			29.25	0.850611
29.3	-0.362235		29.3	0.587316			29.3	1.00764
29.35	-0.417124		29.35	0.289902			29.35	0.671136
29.4	-0.567933		29.4	0.60883			29.4	0.723536
29.45	-0.330477		29.45	1.06556			29.45	0.687999
29.5	-0.179332		29.5	1.04097			29.5	0.831771
29.55	-0.16693		29.55	0.951609			29.55	0.780388
29.6	-0.384634		29.6	0.931752			29.6	0.744446
29.65	-0.742199		29.65	0.763311			29.65	0.874959
29.7	-0.859898		29.7	0.887616			29.7	0.608124
29.75	-0.840839		29.75	0.700061			29.75	0.434225
29.8	-0.622766		29.8	0.616344			29.8	0.512494
29.85	-0.632701		29.85	0.69253			29.85	0.548723
29.9	-0.580317		29.9	0.492101			29.9	0.874608
29.95	-0.48155		29.95	0.149482			29.95	0.805886
30	-0.679059		30	0.0419604			30	0.660138
30.05	-0.874101		30.05	0.371925			30.05	0.56134
30.1	-0.986819		30.1	0.632138			30.1	0.50124
30.15	-0.770695		30.15	0.984325			30.15	0.279012
30.2	-0.706285		30.2	0.946947			30.2	0.333582
30.25	-0.822418		30.25	1.14928			30.25	0.334964
30.3	-0.938873		30.3	1.29941			30.3	0.238238
30.35	-0.95091		30.35	1.21777			30.35	0.439916
30.4	-0.905679		30.4	1.1619			30.4	-0.0708788
30.45	-0.966873		30.45	0.78365			30.45	0.106374
30.5	-0.898111		30.5	0.831075			30.5	0.423332
30.55	-1.06713		30.55	1.01491			30.55	0.825628
30.6	-0.787566		30.6	0.992531			30.6	0.828747
30.65	-0.720728		30.65	0.949446			30.65	0.633087
30.7	-0.712116		30.7	0.909439			30.7	0.364629
30.75	-0.618509		30.75	0.842882			30.75	0.596299
30.8	-0.782955		30.8	1.02811			30.8	0.619721
30.85	-0.891627		30.85	0.917521			30.85	0.198468
30.9	-0.818837		30.9	0.788853			30.9	0.0942004
30.95	-0.791672		30.95	0.898307			30.95	0.0862493
31	-0.84867		31	0.819377			31	-0.145889
31.05	-0.817523		31.05	0.823139			31.05	0.0565749
31.1	-0.9643		31.1	0.647886			31.1	0.196345
31.15	-0.680438		31.15	0.779924			31.15	0.157294
31.2	-0.548076		31.2	0.776147			31.2	-0.0416121
31.25	-0.34527		31.25	0.769209			31.25	-0.409667
31.3	-0.398139		31.3	0.721215			31.3	-0.592089
31.35	-0.301708		31.35	0.866403			31.35	-0.806522
31.4	-0.410061		31.4	0.553131			31.4	-0.600597
31.45	-0.174848		31.45	0.195376			31.45	-0.487398
31.5	-0.333		31.5	0.220252			31.5	-0.574746
31.55	-0.0216434		31.55	0.583901			31.55	-0.549901
31.6	-0.00759849		31.6	0.858595			31.6	-0.757554
31.65	-0.0289443		31.65	0.766297			31.65	-0.710708
31.7	-0.0714479		31.7	0.879674			31.7	-0.957466
31.75	-0.286714		31.75	0.900688			31.75	-0.687788
31.8	-0.509976		31.8	1.10988			31.8	-0.767102
31.85	-0.414461		31.85	1.04365			31.85	-0.790347
31.9	-0.374266		31.9	1.09862			31.9	-0.492668
31.95	-0.407459		31.95	1.19384			31.95	-0.411349
32	-0.398489		32	1.14655			32	-0.335575
32.05	-0.453981		32.05	1.03177			32.05	-0.810925
32.1	-0.575662		32.1	0.942984			32.1	-0.95354
32.15	-0.480919		32.15	0.955097			32.15	-0.97816
32.2	-0.388314		32.2	0.917076			32.2	-0.772129
32.25	-0.33166		32.25	0.839034			32.25	-0.670071
32.3	-0.268716		32.3	0.772108			32.3	-0.448923
32.35	-0.400283		32.35	0.542762			32.35	-0.309012
32.4	-0.562501		32.4	0.929747			32.4	-0.387522
32.45	-0.810105		32.45	0.950614			32.45	-0.481401
32.5	-0.802704		32.5	0.768964			32.5	-0.725926
32.55	-0.702564		32.55	0.597914			32.55	-0.753299
32.6	-0.7323		32.6	0.382092			32.6	-0.659562
32.65	-0.728679		32.65	0.277773			32.65	-0.670528
32.7	-0.541816		32.7	0.00962774			32.7	-0.802389
32.75	-0.620139		32.75	0.0163293			32.75	-0.640676
32.8	-0.810697		32.8	0.102724			32.8	-0.669073
32.85	-1.04985		32.85	0.221424			32.85	-0.807511
32.9	-1.00048		32.9	0.256846			32.9	-0.966168
32.95	-0.824567		32.95	0.482104			32.95	-0.993159
33	-0.817943		33	0.522461			33	-0.731581
33.05	-0.594275		33.05	0.417203			33.05	-0.719582
33.1	-0.780361		33.1	0.234495			33.1	-0.555274
33.15	-0.751872		33.15	0.143191			33.15	-0.485166
33.2	-0.803761		33.2	0.0316314			33.2	-0.346005
33.25	-0.760094		33.25	-0.113858			33.25	-0.377191
33.3	-0.768878		33.3	-0.0879878			33.3	-0.477253
33.35	-0.917441		33.35	-0.104411			33.35	-0.515005
33.4	-0.684116		33.4	-0.0847538			33.4	-0.629871
33.45	-0.836363		33.45	-0.0587876			33.45	-0.632232
33.5	-0.705868		33.5	-0.2835			33.5	-0.669848
33.55	-0.659673		33.55	-0.186264			33.55	-0.541565
33.6	-0.884736		33.6	-0.0849517			33.6	-0.722078
33.65	-0.956319		33.65	-0.0593645			33.65	-0.715696
33.7	-0.9945		33.7	0.0507409			33.7	-0.638992
33.75	-0.988598		33.75	0.00263092			33.75	-0.576963
33.8	-0.829707		33.8	-0.0905166			33.8	-0.60429
33.85	-0.469411		33.85	-0.106616			33.85	-0.742985
33.9	-0.683453		33.9	-0.259084			33.9	-0.587683
33.95	-0.787394		33.95	-0.0383373			33.95	-0.194335
34	-0.607496		34	-0.00231847			34	-0.490071
34.05	-0.745594		34.05	-0.203191			34.05	-0.683934
34.1	-0.737061		34.1	-0.0690021			34.1	-0.887246
34.15	-0.875765		34.15	-0.0529476			34.15	-0.861142
34.2	-0.991777		34.2	-0.216947			34.2	-0.747594
34.25	-0.922537		34.25	-0.00317706			34.25	-0.502597
34.3	-1.05134		34.3	0.0768008			34.3	-0.508362
34.35	-0.946632		34.35	0.288254			34.35	-0.56477
34.4	-0.932514		34.4	0.551051			34.4	-0.447188
34.45	-0.880555		34.45	0.475502			34.45	0.0427715
34.5	-0.871257		34.5	0.441438			34.5	0.249012
34.55	-0.840315		34.55	0.668502			34.55	-0.0581282
34.6	-0.587169		34.6	0.636042			34.6	-0.0223234
34.65	-0.529735		34.65	0.848061			34.65	-0.632543
34.7	-0.345947		34.7	0.865255			34.7	-0.733524
34.75	-0.357958		34.75	0.99588			34.75	-0.531374
34.8	-0.05665		34.8	0.97776			34.8	-0.409643
34.85	-0.160148		34.85	1.05386			34.85	-0.30862
34.9	-0.264642		34.9	0.896253			34.9	-0.35596
34.95	-0.377375		34.95	0.945982			34.95	0.0335433
35	-0.313898		35	0.98584			35	0.250276
35.05	-0.596984		35.05	0.848256			35.05	0.249825
35.1	-0.46493		35.1	0.71277			35.1	-0.093564
35.15	-0.523475		35.15	0.719351			35.15	-0.265072
35.2	-0.247137		35.2	0.790864			35.2	-0.619323
35.25	-0.0323873		35.25	0.618439			35.25	-0.802256
35.3	-0.00474555		35.3	0.438303			35.3	-0.864126
35.35	0.38408		35.35	0.350125			35.35	-0.762546
35.4	0.247551		35.4	0.691703			35.4	-0.864418
35.45	-0.251152		35.45	0.566531			35.45	-0.868798
35.5	-0.515443		35.5	0.0264457			35.5	-0.803321
35.55	-0.578079		35.55	0.207675			35.55	-0.774059
35.6	-0.567509		35.6	0.516862			35.6	-0.78803
35.65	-0.398347		35.65	0.605109			35.65	-0.418282
35.7	-0.07466		35.7	0.603621			35.7	-0.143867
35.75	0.176114		35.75	0.701427			35.75	0.122009
35.8	0.184165		35.8	0.256377			35.8	0.135359
35.85	0.543086		35.85	0.0465528			35.85	0.00504533
35.9	0.533761		35.9	0.323323			35.9	-0.0105166
35.95	0.359184		35.95	0.814281			35.95	-0.201801
36	-0.122312		36	0.992822			36	-0.319129
36.05	0.195693		36.05	0.962275			36.05	-0.603295
36.1	0.262194		36.1	0.992684			36.1	-0.829282
36.15	0.348226		36.15	0.857007			36.15	-0.976392
36.2	0.481008		36.2	0.850813			36.2	-1.05829
36.25	0.499363		36.25	1.02524			36.25	-1.02198
36.3	0.0224206		36.3	1.05681			36.3	-0.742023
36.35	-0.39911		36.35	1.02281			36.35	-0.877696
36.4	-0.526127		36.4	0.942223			36.4	-0.837011
36.45	-0.738274		36.45	0.73759			36.45	-0.671419
36.5	-0.456676		36.5	0.809307			36.5	-0.406102
36.55	-0.439339		36.55	0.776925			36.55	-0.599879
36.6	-0.58978		36.6	0.901897			36.6	-0.809197
36.65	-0.688417		36.65	1.03169			36.65	-0.879806
36.7	-0.656978		36.7	0.83439			36.7	-0.667597
36.75	-0.811681		36.75	0.818404			36.75	-0.767005
36.8	-0.772156		36.8	0.862998			36.8	-0.997666
36.85	-0.846076		36.85	1.04489			36.85	-0.932327
36.9	-0.634043		36.9	1.16144			36.9	-0.738977
36.95	-0.724166		36.95	1.13828			36.95	-0.867862
37	-0.620757		37	0.760167			37	-0.798497
37.05	-0.393675		37.05	0.537841			37.05	-0.890409
37.1	-0.187521		37.1	0.491816			37.1	-0.7594
37.15	0.124439		37.15	0.177758			37.15	-0.628471
37.2	-0.0490907		37.2	0.443353			37.2	-0.740063
37.25	-0.00643003		37.25	0.747037			37.25	-0.518087
37.3	-0.272974		37.3	0.946034			37.3	-0.519301
37.35	-0.305388		37.35	0.995159			37.35	-0.768806
37.4	-0.607473		37.4	0.878736			37.4	-0.639864
37.45	-0.814115		37.45	1.03332			37.45	-0.442012
37.5	-0.693734		37.5	0.559306			37.5	-0.640527
37.55	-0.629589		37.55	0.232611			37.55	-0.483276
37.6	-0.62518		37.6	-0.24355			37.6	-0.65404
37.65	-0.725593		37.65	-0.328626			37.65	-0.852614
37.7	-0.874124		37.7	-0.65875			37.7	-0.920191
37.75	-0.91276		37.75	-0.706743			37.75	-1.00283
37.8	-0.85542		37.8	-0.420086			37.8	-1.08499
37.85	-0.800539		37.85	-0.118016			37.85	-0.923241
37.9	-0.958338		37.9	0.0570948			37.9	-0.84946
37.95	-0.917934		37.95	0.315923			37.95	-0.64887
38	-0.80585		38	0.497476			38	-0.63558
38.05	-0.967698		38.05	0.784987			38.05	-0.35633
38.1	-0.84975		38.1	0.897745			38.1	-0.25381
38.15	-0.854097		38.15	0.755006			38.15	0.0334598
38.2	-0.810578		38.2	0.611288			38.2	0.0752083
38.25	-0.588123		38.25	0.681399			38.25	-0.209342
38.3	-0.551058		38.3	0.554034			38.3	-0.311703
38.35	-0.342146		38.35	0.273553			38.35	-0.281249
38.4	-0.435359		38.4	0.247712			38.4	-0.19544
38.45	-0.639254		38.45	0.285857			38.45	-0.482161
38.5	-0.812676		38.5	0.782468			38.5	-0.648938
38.55	-0.834247		38.55	0.748098			38.55	-0.274355
38.6	-0.858819		38.6	0.509525			38.6	-0.0709184
38.65	-0.759209		38.65	0.585412			38.65	-0.191325
38.7	-0.768222		38.7	0.343899			38.7	-0.351905
38.75	-0.904073		38.75	0.348119			38.75	-0.669049
38.8	-0.765744		38.8	0.411455			38.8	-0.708239
38.85	-0.918926		38.85	0.689907			38.85	-0.275614
38.9	-0.839478		38.9	0.968484			38.9	-0.267643
38.95	-0.834181		38.95	0.811577			38.95	-0.469801
39	-0.762781		39	0.913712			39	-0.38676
39.05	-0.798735		39.05	0.333336			39.05	-0.592569
39.1	-0.548039		39.1	0.451515			39.1	-0.716044
39.15	-0.628991		39.15	0.409644			39.15	-0.643527
39.2	-0.255264		39.2	-0.0258073			39.2	-0.661221
39.25	-0.303902		39.25	-0.0366189			39.25	-0.436282
39.3	-0.54523		39.3	0.0198303			39.3	-0.379837
39.35	-0.527693		39.35	-0.288951			39.35	-0.425012
39.4	-0.271549		39.4	-0.585712			39.4	-0.310286
39.45	-0.212646		39.45	-0.797976			39.45	-0.5078
39.5	-0.3847		39.5	-0.770974			39.5	-0.475976
39.55	-0.371302		39.55	-0.60154			39.55	-0.62832
39.6	-0.630419		39.6	-0.500689			39.6	-0.478874
39.65	-0.513228		39.65	-0.558315			39.65	-0.712971
39.7	-0.471537		39.7	-0.233741			39.7	-0.606501
39.75	-0.153421		39.75	-0.07361			39.75	-0.403375
39.8	0.104444		39.8	-0.187008			39.8	-0.333535
39.85	-0.0855463		39.85	0.0865544			39.85	-0.246855
39.9	-0.245458		39.9	-0.349264			39.9	0.0421041
39.95	-0.465048		39.95	-0.447398			39.95	-0.432038
40	-0.644292		40	-0.183416			40	-0.672015
40.05	-0.601065		40.05	0.156651			40.05	-0.567942
40.1	-0.587261		40.1	0.448091			40.1	-0.737688
40.15	-0.774439		40.15	0.438243			40.15	-0.926175
40.2	-1.01127		40.2	0.231536			40.2	-0.776017
40.25	-0.917964		40.25	0.142157			40.25	-0.585363
40.3	-0.619541		40.3	0.0446564			40.3	-0.564842
40.35	-0.634873		40.35	0.255201			40.35	-0.321682
40.4	-0.455026		40.4	0.316344			40.4	-0.834534
40.45	-0.356094		40.45	0.359556			40.45	-1.00461
40.5	-0.575697		40.5	0.380611			40.5	-1.01424
40.55	-0.562093		40.55	0.25265			40.55	-0.894408
40.6	-0.0331208		40.6	0.33914			40.6	-0.838024
40.65	-0.0426896		40.65	0.465909			40.65	-0.797236
40.7	0.0206295		40.7	0.480372			40.7	-0.92409
40.75	0.116943		40.75	0.692172			40.75	-0.938778
40.8	-0.250934		40.8	0.895596			40.8	-0.952922
40.85	-0.0913398		40.85	0.622595			40.85	-1.03853
40.9	-0.590392		40.9	0.557834			40.9	-0.785299
40.95	-0.673587		40.95	-0.0882328			40.95	-0.656128
41	-0.566198		41	0.196995			41	-0.787379
41.05	-0.6605		41.05	0.274167			41.05	-0.900909
41.1	-0.898741		41.1	0.406373			41.1	-0.99719
41.15	-0.503513		41.15	-0.0169928			41.15	-1.0311
41.2	-0.218437		41.2	-0.0132155			41.2	-0.898954
41.25	-0.0423066		41.25	0.00736662			41.25	-0.646947
41.3	-0.179928		41.3	0.128539			41.3	-0.667534
41.35	-0.1628		41.35	0.119597			41.35	-0.646743
41.4	-0.0321173		41.4	0.221768			41.4	-0.630973
41.45	-0.105602		41.45	0.17763			41.45	-0.560687
41.5	-0.324536		41.5	0.00113642			41.5	-0.457377
41.55	-0.428336		41.55	0.0631441			41.55	-0.368974
41.6	-0.559319		41.6	0.0342948			41.6	-0.374129
41.65	-0.469316		41.65	0.217639			41.65	-0.625746
41.7	-0.541275		41.7	0.611198			41.7	-0.519956
41.75	-0.294647		41.75	0.54514			41.75	-0.875845
41.8	-0.810905		41.8	0.668841			41.8	-0.975393
41.85	-0.883726		41.85	0.450114			41.85	-0.869354
41.9	-0.806306		41.9	0.507188			41.9	-0.369463
41.95	-0.918881		41.95	0.578839			41.95	-0.611692
42	-0.820208		42	0.173155			42	-0.847186
42.05	-0.752823		42.05	0.0820662			42.05	-0.70063
42.1	-0.817321		42.1	0.338823			42.1	-0.492089
42.15	-0.490905		42.15	0.530324			42.15	-0.360534
42.2	-0.61652		42.2	0.860787			42.2	-0.219661
42.25	-0.77115		42.25	0.703251			42.25	-0.398009
42.3	-0.750905		42.3	0.578139			42.3	-0.497044
42.35	-0.761362		42.35	0.46973			42.35	-0.3274
42.4	-0.663831		42.4	0.499664			42.4	-0.263298
42.45	-0.590924		42.45	0.281487			42.45	-0.686091
42.5	-0.707662		42.5	0.0400723			42.5	-0.670469
42.55	-0.606552		42.55	0.18886			42.55	-0.571002
42.6	-0.699686		42.6	0.0944266			42.6	-0.680161
42.65	-0.539761		42.65	0.109947			42.65	-0.760522
42.7	-0.382093		42.7	0.426367			42.7	-0.808818
42.75	-0.472362		42.75	0.497474			42.75	-0.569026
42.8	-0.577723		42.8	0.77607			42.8	-0.497414
42.85	-0.627465		42.85	0.855068			42.85	-0.696182
42.9	-0.719009		42.9	1.04175			42.9	-0.796708
42.95	-0.612217		42.95	1.10221			42.95	-0.599647
43	-0.697905		43	0.925651			43	-0.652141
43.05	-0.966072		43.05	0.923576			43.05	-0.744168
43.1	-0.707199		43.1	0.949174			43.1	-0.559161
43.15	-0.840519		43.15	0.969238			43.15	-0.416064
43.2	-0.953326		43.2	0.996885			43.2	-0.471683
43.25	-1.01009		43.25	0.941045			43.25	-0.193916
43.3	-1.03209		43.3	0.938335			43.3	-0.165881
43.35	-0.94966		43.35	0.964566			43.35	0.0474784
43.4	-0.92063		43.4	1.22794			43.4	0.0320551
43.45	-1.07352		43.45	1.07235			43.45	0.367147
43.5	-0.836554		43.5	0.945332			43.5	0.147742
43.55	-0.569362		43.55	0.977099			43.55	0.129878
43.6	-0.423904		43.6	1.092			43.6	0.121917
43.65	-0.594945		43.65	1.12219			43.65	0.0544197
43.7	-0.583355		43.7	0.910426			43.7	-0.211821
43.75	-0.405246		43.75	0.614807			43.75	0.0590159
43.8	-0.639698		43.8	0.931157			43.8	-0.0333822
43.85	-0.763645		43.85	0.858644			43.85	0.0574959
43.9	-0.847539		43.9	0.659887			43.9	-0.0678954
43.95	-0.808341		43.95	0.856052			43.95	-0.464097
44	-0.65738		44	0.869254			44	-0.578333
44.05	-0.48821		44.05	0.37226			44.05	-0.760566
44.1	-0.730053		44.1	-0.00663999			44.1	-0.892598
44.15	-0.927097		44.15	0.182968			44.15	-0.928472
44.2	-0.778516		44.2	0.163399			44.2	-0.882612
44.25	-0.434926		44.25	0.543512			44.25	-0.951761
44.3	-0.771725		44.3	0.593111			44.3	-0.860662
44.35	-0.731035		44.35	0.45219			44.35	-0.72967
44.4	-0.679062		44.4	0.399264			44.4	-0.537126
44.45	-0.571445		44.45	0.62401			44.45	-0.766746
44.5	-0.866995		44.5	0.83856			44.5	-0.936123
44.55	-0.916437		44.55	0.768578			44.55	-0.988994
44.6	-0.802031		44.6	0.523115			44.6	-0.835956
44.65	-0.723696		44.65	0.747781			44.65	-0.841233
44.7	-0.777571		44.7	0.518007			44.7	-0.882406
44.75	-0.927831		44.75	0.690985			44.75	-0.708507
44.8	-0.843677		44.8	0.808364			44.8	-0.816718
44.85	-0.914313		44.85	1.05545			44.85	-0.794573
44.9	-0.761908		44.9	1.1699			44.9	-0.39051
44.95	-0.643274		44.95	1.24235			44.95	-0.296755
45	-0.637212		45	1.2924			45	0.0297958
45.05	-0.6009		45.05	1.11054			45.05	0.0591638
45.1	-0.501157		45.1	1.16642			45.1	-0.0177164
45.15	-0.303149		45.15	0.9185			45.15	0.286881
45.2	-0.474847		45.2	0.947695			45.2	0.209852
45.25	-0.535766		45.25	1.11685			45.25	0.0226085
45.3	-0.562751		45.3	1.07517			45.3	0.398521
45.35	-0.761581		45.35	0.828046			45.35	0.481394
45.4	-0.764402		45.4	0.882727			45.4	0.352419
45.45	-0.423932		45.45	0.839681			45.45	0.53428
45.5	-0.453533		45.5	1.13155			45.5	0.53805
45.55	-0.655975		45.55	0.997215			45.55	0.401539
45.6	-0.845591		45.6	0.555705			45.6	0.172009
45.65	-0.530839		45.65	0.518697			45.65	0.131762
45.7	-0.469326		45.7	0.489283			45.7	0.26025
45.75	-0.677136		45.75	0.568463			45.75	0.475108
45.8	-0.499177		45.8	0.4647			45.8	0.4548
45.85	-0.653741		45.85	0.561523			45.85	-0.100316
45.9	-0.804312		45.9	0.417595			45.9	-0.391925
45.95	-0.912321		45.95	0.374682			45.95	-0.287333
46	-0.660083		46	0.136772			46	-0.576529
46.05	-0.841792		46.05	0.248382			46.05	-0.619794
46.1	-0.699053		46.1	0.51126			46.1	-0.542638
46.15	-0.766952		46.15	0.571683			46.15	-0.507512
46.2	-0.738924		46.2	0.783972			46.2	-0.571329
46.25	-0.564291		46.25	0.954114			46.25	-0.511357
46.3	-0.201677		46.3	0.943564			46.3	-0.167594
46.35	-0.152486		46.35	0.646981			46.35	-0.155192
46.4	-0.187694		46.4	0.740233			46.4	-0.307499
46.45	0.0686119		46.45	0.642996			46.45	-0.200273
46.5	0.184137		46.5	0.617685			46.5	-0.0890209
46.55	-0.287791		46.55	0.576901			46.55	-0.147075
46.6	-0.458576		46.6	0.529367			46.6	-0.254869
46.65	-0.471073		46.65	0.704518			46.65	-0.0948974
46.7	-0.517949		46.7	0.668436			46.7	-0.384542
46.75	-0.62365		46.75	0.823721			46.75	-0.621139
46.8	-0.675935		46.8	0.347779			46.8	-0.664508
46.85	-0.885171		46.85	0.266767			46.85	-0.59848
46.9	-0.928993		46.9	0.110708			46.9	-0.327537
46.95	-0.700521		46.95	0.046625			46.95	-0.181984
47	-0.563758		47	0.0646942			47	-0.189495
47.05	-0.618618		47.05	0.0171303			47.05	-0.227296
47.1	-0.392747		47.1	-0.0568516			47.1	-0.278186
47.15	-0.00444511		47.15	-0.0767189			47.15	-0.449669
47.2	-0.13314		47.2	-0.0413653			47.2	-0.380921
47.25	-0.472228		47.25	0.2722			47.25	-0.487821
47.3	-0.531988		47.3	0.605465			47.3	-0.798174
47.35	-0.530408		47.35	0.63203			47.35	-0.943466
47.4	-0.583896		47.4	0.590184			47.4	-0.825084
47.45	-0.632517		47.45	0.91894			47.45	-0.680503
47.5	-0.416818		47.5	0.842825			47.5	-0.361589
47.55	-0.365441		47.55	0.99717			47.55	-0.556749
47.6	-0.431446		47.6	0.850822			47.6	-0.71847
47.65	-0.413194		47.65	0.689127			47.65	-0.405209
47.7	-0.405713		47.7	0.588648			47.7	-0.382103
47.75	-0.748724		47.75	0.818956			47.75	-0.58057
47.8	-0.783162		47.8	0.727733			47.8	-0.475099
47.85	-0.809289		47.85	0.891708			47.85	-0.508479
47.9	-0.855702		47.9	0.810182			47.9	-0.637235
47.95	-0.745944		47.95	0.780737			47.95	-0.322834
48	-0.982862		48	0.72134			48	-0.267258
48.05	-0.836021		48.05	0.813718			48.05	0.0590938
48.1	-0.913698		48.1	1.0072			48.1	-0.303938
48.15	-0.882471		48.15	1.13308			48.15	-0.449278
48.2	-0.881649		48.2	0.734228			48.2	-0.579169
48.25	-0.74469		48.25	0.681732			48.25	-0.641722
48.3	-0.887113		48.3	0.766762			48.3	-0.639804
48.35	-0.958646		48.35	0.858013			48.35	-0.894723
48.4	-0.970406		48.4	0.837539			48.4	-0.963861
48.45	-1.03019		48.45	0.84475			48.45	-1.02024
48.5	-0.686382		48.5	0.856912			48.5	-0.841777
48.55	-0.280215		48.55	1.03329			48.55	-0.753318
48.6	-0.42437		48.6	1.15543			48.6	-0.745286
48.65	-0.746299		48.65	0.944779			48.65	-0.741143
48.7	-0.979525		48.7	0.755469			48.7	-0.544988
48.75	-0.56051		48.75	0.653795			48.75	-0.570268
48.8	-0.782868		48.8	0.651991			48.8	-0.581543
48.85	-0.902811		48.85	0.602508			48.85	-0.649684
48.9	-0.944979		48.9	0.684995			48.9	-0.673944
48.95	-0.729862		48.95	0.659902			48.95	-0.535916
49	-0.705771		49	0.622044			49	0.0123158
49.05	-0.75771		49.05	0.968204			49.05	0.209948
49.1	-0.831359		49.1	1.02267			49.1	0.250796
49.15	-1.058		49.15	0.925077			49.15	0.0350503
49.2	-1.00121		49.2	0.701407			49.2	-0.02105
49.25	-0.891897		49.25	0.763822			49.25	-0.178232
49.3	-0.705888		49.3	0.533779			49.3	-0.439076
49.35	-0.651351		49.35	0.731409			49.35	-0.61792
49.4	-0.683747		49.4	0.77738			49.4	-0.588782
49.45	-0.667209		49.45	0.626229			49.45	-0.55047
49.5	-0.574028		49.5	0.513121			49.5	-0.41566
49.55	-0.428435		49.55	0.480173			49.55	-0.200107
49.6	-0.515989		49.6	0.385703			49.6	-0.336459
49.65	-0.334694		49.65	0.607988			49.65	-0.37908
49.7	-0.478554		49.7	0.775065			49.7	-0.176709
49.75	-0.564643		49.75	0.686189			49.75	0.0402864
49.8	-0.269233		49.8	0.428651			49.8	-0.200461
49.85	-0.248257		49.85	0.321176			49.85	-0.0510214
49.9	-0.182604		49.9	0.00365907			49.9	-0.206307
49.95	-0.199843		49.95	-0.169534			49.95	-0.536401
50	-0.0735052		50	-0.0296654			50	-0.262058
50.05	0.00825002		50.05	-0.329682			50.05	0.318511
50.1	-0.167806		50.1	-0.127935			50.1	0.085778
50.15	-0.304094		50.15	-0.246393			50.15	-0.0403987
50.2	-0.47087		50.2	-0.0179874			50.2	0.118062
50.25	-0.850237		50.25	-0.481297			50.25	-0.451048
50.3	-0.886059		50.3	-0.169181			50.3	-0.46832
50.35	-0.959376		50.35	-0.0186121			50.35	-0.853176
50.4	-0.917956		50.4	0.247892			50.4	-0.823374
50.45	-1.04121		50.45	0.112439			50.45	-0.945415
50.5	-0.967433		50.5	-0.0377054			50.5	-0.954899
50.55	-0.756528		50.55	0.104209			50.55	-0.937926
50.6	-0.583542		50.6	0.263566			50.6	-0.870338
50.65	-0.432479		50.65	0.686662			50.65	-0.843845
50.7	-0.214565		50.7	1.0754			50.7	-0.764859
50.75	0.0697117		50.75	0.712507			50.75	-0.858669
50.8	-0.201109		50.8	0.737281			50.8	-0.850177
50.85	-0.265862		50.85	0.709825			50.85	-0.984164
50.9	-0.00574214		50.9	0.228046			50.9	-0.980512
50.95	0.149564		50.95	-0.133294			50.95	-0.925089
51	0.151921		51	0.0141269			51	-1.04616
51.05	-0.17913		51.05	0.427043			51.05	-1.05738
51.1	-0.640675		51.1	0.827822			51.1	-0.886055
51.15	-0.85859		51.15	1.14299			51.15	-0.918943
51.2	-0.743351		51.2	1.09923			51.2	-0.785721
51.25	-0.843252		51.25	0.787633			51.25	-0.484501
51.3	-0.972635		51.3	0.890346			51.3	-0.2579
51.35	-0.912039		51.35	0.698601			51.35	-0.535447
51.4	-0.505334		51.4	0.647773			51.4	-0.546097
51.45	-0.669658		51.45	0.616519			51.45	-0.686431
51.5	-0.739629		51.5	0.768124			51.5	-0.814044
51.55	-0.76802		51.55	0.875844			51.55	-1.03682
51.6	-0.822986		51.6	1.02133			51.6	-0.737418
51.65	-0.879658		51.65	0.929274			51.65	-0.481079
51.7	-0.676206		51.7	0.807958			51.7	-0.558514
51.75	-0.607887		51.75	0.84359			51.75	-0.489123
51.8	-0.817416		51.8	0.975246			51.8	-0.400054
51.85	-0.829199		51.85	0.844936			51.85	-0.426173
51.9	-0.768393		51.9	0.694088			51.9	-0.4942
51.95	-0.33613		51.95	0.905542			51.95	-0.715631
52	-0.654491		52	0.623454			52	-0.620672
52.05	-0.61942		52.05	0.777994			52.05	-0.64848
52.1	-0.644855		52.1	0.594405			52.1	-0.815343
52.15	-0.851373		52.15	0.418933			52.15	-0.963262
52.2	-0.886877		52.2	0.551119			52.2	-0.890341
52.25	-0.875643		52.25	0.465541			52.25	-0.857354
52.3	-0.995656		52.3	0.280245			52.3	-0.717836
52.35	-0.924457		52.35	0.113659			52.35	-0.701153
52.4	-0.762911		52.4	0.368585			52.4	-0.563001
52.45	-0.922053		52.45	0.237554			52.45	-0.5308
52.5	-0.9453		52.5	0.749021			52.5	-0.931612
52.55	-0.714601		52.55	1.0589			52.55	-0.857781
52.6	-0.524676		52.6	0.912669			52.6	-0.647257
52.65	-0.737309		52.65	0.785144			52.65	-0.611918
52.7	-0.719741		52.7	0.769655			52.7	-0.775471
52.75	-0.809345		52.75	0.471566			52.75	-0.825063
52.8	-1.03188		52.8	0.317482			52.8	-0.861722
52.85	-0.903215		52.85	0.338663			52.85	-0.95402
52.9	-0.873155		52.9	0.149412			52.9	-0.913371
52.95	-0.704262		52.95	0.0717936			52.95	-0.942033
53	-0.585615		53	0.0989813			53	-1.06021
53.05	-0.600226		53.05	0.0086084			53.05	-0.952604
53.1	-0.747614		53.1	0.110179			53.1	-0.683251
53.15	-0.694886		53.15	0.216655			53.15	-0.629116
53.2	-0.529229		53.2	0.452647			53.2	-0.793113
53.25	-0.778053		53.25	0.601712			53.25	-0.753015
53.3	-0.633042		53.3	0.761862			53.3	-0.875198
53.35	-0.806005		53.35	0.915343			53.35	-0.9732
53.4	-0.720956		53.4	0.9634			53.4	-0.906304
53.45	-0.484308		53.45	0.529953			53.45	-0.881864
53.5	-0.422123		53.5	0.90722			53.5	-0.621016
53.55	-0.644338		53.55	0.80694			53.55	-0.855237
53.6	-0.607897		53.6	0.602083			53.6	-0.730599
53.65	-0.594474		53.65	0.914914			53.65	-0.828737
53.7	-0.67669		53.7	1.03159			53.7	-0.916797
53.75	-0.74688		53.75	0.975729			53.75	-0.553946
53.8	-0.54433		53.8	0.572144			53.8	-0.523769
53.85	-0.591506		53.85	0.263867			53.85	-0.60321
53.9	-0.748169		53.9	0.482249			53.9	-0.848588
53.95	-0.53007		53.95	0.752114			53.95	-0.779185
54	-0.513784		54	0.942245			54	-0.738788
54.05	-0.462643		54.05	1.13291			54.05	-0.666648
54.1	-0.0918556		54.1	1.25497			54.1	-0.436652
54.15	-0.162937		54.15	1.0869			54.15	-0.55684
54.2	-0.649479		54.2	1.04842			54.2	-0.720989
54.25	-0.6195		54.25	0.759497			54.25	-0.767832
54.3	-0.759211		54.3	0.66868			54.3	-0.844784
54.35	-0.460973		54.35	0.62766			54.35	-0.606898
54.4	-0.405298		54.4	0.325194			54.4	-0.475348
54.45	-0.356738		54.45	0.111126			54.45	-0.610084
54.5	-0.39656		54.5	0.743479			54.5	-0.603604
54.55	-0.625261		54.55	0.984931			54.55	-0.879951
54.6	-0.679206		54.6	0.97245			54.6	-0.871915
54.65	-0.852248		54.65	0.946235			54.65	-0.617595
54.7	-0.882819		54.7	0.711322			54.7	-0.639138
54.75	-0.521771		54.75	0.585731			54.75	-0.753479
54.8	-0.871311		54.8	0.618306			54.8	-0.790294
54.85	-1.02525		54.85	0.668386			54.85	-0.853524
54.9	-0.769845		54.9	0.663893			54.9	-0.738476
54.95	-0.404719		54.95	0.830723			54.95	-0.708215
55	-0.213648		55	0.904154			55	-0.825177
55.05	-0.336596		55.05	0.948237			55.05	-0.603702
55.1	-0.474788		55.1	0.739667			55.1	-0.562614
55.15	-0.818188		55.15	0.706623			55.15	-0.786351
55.2	-0.805376		55.2	0.45242			55.2	-0.943228
55.25	-0.52066		55.25	0.342528			55.25	-0.855595
55.3	-0.518311		55.3	0.443804			55.3	-0.870317
55.35	-0.725187		55.35	0.528067			55.35	-0.762013
55.4	-0.745439		55.4	0.299473			55.4	-0.884372
55.45	-0.563613		55.45	0.41035			55.45	-0.662984
55.5	-0.292462		55.5	0.79751			55.5	-0.712769
55.55	-0.0487802		55.55	1.01162			55.55	-0.959728
55.6	-0.143617		55.6	0.748155			55.6	-0.888975
55.65	-0.045591		55.65	0.56703			55.65	-0.653574
55.7	0.0133798		55.7	0.274178			55.7	-0.468835
55.75	-0.300364		55.75	-0.137117			55.75	-0.522653
55.8	-0.535615		55.8	-0.208656			55.8	-0.498153
55.85	-0.656674		55.85	-0.0727626			55.85	-0.617645
55.9	-0.787281		55.9	-0.262117			55.9	-0.541254
55.95	-0.835082		55.95	0.0155739			55.95	-0.379685
56	-0.578769		56	0.306565			56	-0.552312
56.05	-0.266444		56.05	0.446122			56.05	-0.797307
56.1	-0.257493		56.1	0.497273			56.1	-0.73992
56.15	0.0397944		56.15	0.482004			56.15	-0.77362
56.2	-0.324946		56.2	0.618782			56.2	-0.907429
56.25	-0.773127		56.25	0.492483			56.25	-0.910068
56.3	-0.439447		56.3	0.121286			56.3	-0.822576
56.35	-0.205189		56.35	0.256236			56.35	-0.710553
56.4	0.0083236		56.4	0.0900579			56.4	-0.663606
56.45	0.128277		56.45	0.118537			56.45	-0.548607
56.5	-0.142822		56.5	0.41438			56.5	-0.703185
56.55	-0.106707		56.55	0.727574			56.55	-0.668691
56.6	-0.0182125		56.6	1.08935			56.6	-0.828902
56.65	-0.339203		56.65	1.06317			56.65	-0.575091
56.7	-0.610056		56.7	0.89334			56.7	-0.532441
56.75	-0.777295		56.75	0.706545			56.75	-0.428579
56.8	-0.753493		56.8	0.56504			56.8	-0.305992
56.85	-0.545532		56.85	0.377138			56.85	-0.148397
56.9	-0.511495		56.9	0.208888			56.9	0.0503319
56.95	-0.642479		56.95	0.0347154			56.95	-0.185687
57	-0.444004		57	-0.12037			57	-0.847666
57.05	-0.501359		57.05	-0.190745			57.05	-0.744448
57.1	-0.499554		57.1	0.0106786			57.1	-0.871223
57.15	-0.694418		57.15	-0.0714578			57.15	-0.543241
57.2	-0.967171		57.2	-0.289059			57.2	-0.534691
57.25	-1.07445		57.25	0.0805325			57.25	-0.765269
57.3	-0.976099		57.3	0.266603			57.3	-0.799266
57.35	-0.945127		57.35	0.362764			57.35	-0.758947
57.4	-0.873791		57.4	0.0253411			57.4	-0.537239
57.45	-0.860745		57.45	-0.356869			57.45	-0.287105
57.5	-0.972718		57.5	0.015649			57.5	-0.108586
57.55	-1.13991		57.55	0.0340289			57.55	-0.0127485
57.6	-0.948508		57.6	-0.117626			57.6	-0.295561
57.65	-0.685417		57.65	-0.183289			57.65	-0.467564
57.7	-0.806846		57.7	-0.151713			57.7	-0.604787
57.75	-0.857344		57.75	-0.0863345			57.75	-0.648158
57.8	-0.843739		57.8	-0.120563			57.8	-0.755111
57.85	-0.879341		57.85	-0.192995			57.85	-0.682143
57.9	-0.584288		57.9	-0.226888			57.9	-0.197348
57.95	-0.416632		57.95	-0.0280851			57.95	0.00159555
58	-0.641975		58	-0.00912011			58	-0.141804
58.05	-0.432368		58.05	-0.190722			58.05	-0.0546607
58.1	-0.372753		58.1	-0.341056			58.1	0.0741402
58.15	-0.544193		58.15	0.11383			58.15	-0.137105
58.2	-0.652307		58.2	0.173033			58.2	-0.453339
58.25	-0.815705		58.25	0.0256204			58.25	-0.754531
58.3	-0.937155		58.3	0.0418188			58.3	-0.79951
58.35	-0.807618		58.35	0.381667			58.35	-0.529166
58.4	-0.885533		58.4	0.531245			58.4	-0.391342
58.45	-0.909295		58.45	0.496541			58.45	-0.59619
58.5	-0.503716		58.5	0.151265			58.5	-0.704625
58.55	-0.738649		58.55	-0.0571062			58.55	-0.694141
58.6	-1.00537		58.6	0.278893			58.6	-0.607165
58.65	-0.989051		58.65	0.313828			58.65	-0.615832
58.7	-1.06664		58.7	0.179326			58.7	-0.478944
58.75	-0.937187		58.75	0.400215			58.75	-0.141145
58.8	-0.916348		58.8	0.374462			58.8	-0.272487
58.85	-1.13248		58.85	-0.0372193			58.85	0.397228
58.9	-0.979681		58.9	-0.520995			58.9	0.0785629
58.95	-0.871592		58.95	-0.486882			58.95	-0.201212
59	-0.897338		59	-0.800092			59	-0.00309642
59.05	-0.877333		59.05	-0.890269			59.05	0.244621
59.1	-0.86855		59.1	-0.578854			59.1	0.313377
59.15	-0.729648		59.15	-0.430163			59.15	0.0938576
59.2	-0.716881		59.2	-0.363942			59.2	0.00853884
59.25	-0.915729		59.25	-0.230197			59.25	-0.308803
59.3	-0.556835		59.3	-0.608385			59.3	-0.411928
59.35	-0.144124		59.35	-0.790316			59.35	-0.587771
59.4	0.389581		59.4	-0.458363			59.4	-0.704746
59.45	0.650355		59.45	-0.243217			59.45	-0.812273
59.5	0.468828		59.5	-0.0213228			59.5	-0.780531
59.55	0.255509		59.55	-0.393833			59.55	-0.932351
59.6	0.0196915		59.6	-0.757894			59.6	-0.628097
59.65	-0.110036		59.65	-0.838436			59.65	-0.642174
59.7	-0.472		59.7	-0.96718			59.7	-0.728656
59.75	-0.589581		59.75	-0.925508			59.75	-0.666917
59.8	-0.408294		59.8	-0.995277			59.8	-0.536186
59.85	-0.936388		59.85	-0.953877			59.85	-0.388757
59.9	-0.69638		59.9	-0.758367			59.9	-0.667488
59.95	-0.464195		59.95	-0.357219			59.95	-0.490808
60	-0.502367		60	-0.00954568			60	-0.418622
60.05	-0.400056		60.05	0.239979			60.05	-0.263609
60.1	-0.177998		60.1	0.445307			60.1	0.0562361
60.15	-0.0218765		60.15	0.752215			60.15	0.0796677
60.2	0.25317		60.2	0.831823			60.2	-0.10771
60.25	0.230594		60.25	0.772006			60.25	-0.0245908
60.3	0.0131728		60.3	0.801528			60.3	0.109264
60.35	0.0364388		60.35	0.836775			60.35	0.317034
60.4	-0.332339		60.4	0.737653			60.4	0.195921
60.45	-0.50148		60.45	0.58805			60.45	0.034588
60.5	-0.777608		60.5	0.599184			60.5	-0.198639
60.55	-0.73273		60.55	0.631006			60.55	-0.482683
60.6	-1.02015		60.6	0.333874			60.6	-0.348915
60.65	-0.875422		60.65	0.156113			60.65	-0.531138
60.7	-0.732338		60.7	0.149923			60.7	-0.29147
60.75	-0.825671		60.75	-0.0671383			60.75	-0.152906
60.8	-0.634493		60.8	0.0392303			60.8	-0.220836
60.85	-0.550096		60.85	0.050158			60.85	-0.691857
60.9	-0.275992		60.9	0.12538			60.9	-0.566644
60.95	-0.587437		60.95	0.646046			60.95	-0.813797
61	-0.427395		61	0.968931			61	-0.735152
61.05	-0.45479		61.05	1.02715			61.05	-0.750445
61.1	-0.433273		61.1	1.09444			61.1	-0.457498
61.15	-0.361208		61.15	1.17103			61.15	-0.532654
61.2	-0.522728		61.2	0.954765			61.2	-0.59789
61.25	-0.659806		61.25	0.963969			61.25	-0.786096
61.3	-0.771752		61.3	1.16349			61.3	-0.754052
61.35	-0.803867		61.35	1.13314			61.35	-1.02985
61.4	-0.687646		61.4	1.24024			61.4	-0.96931
61.45	-0.853721		61.45	1.14029			61.45	-0.909963
61.5	-0.831937		61.5	1.1607			61.5	-0.99631
61.55	-0.886187		61.55	1.12908			61.55	-1.03467
61.6	-0.964292		61.6	1.09711			61.6	-0.71402
61.65	-0.810891		61.65	1.20921			61.65	-0.572619
61.7	-0.644853		61.7	1.2006			61.7	-0.328928
61.75	-0.459315		61.75	1.15473			61.75	-0.360861
61.8	-0.684546		61.8	1.09748			61.8	-0.453619
61.85	-0.654796		61.85	1.00393			61.85	-0.852488
61.9	-0.70827		61.9	0.99091			61.9	-0.784704
61.95	-0.473335		61.95	1.15965			61.95	-0.577211
62	-0.639382		62	1.03026			62	-0.525526
62.05	-0.67016		62.05	0.806094			62.05	-0.415963
62.1	-0.711681		62.1	0.955715			62.1	-0.202839
62.15	-0.416779		62.15	0.645769			62.15	0.213623
62.2	-0.244271		62.2	0.849506			62.2	-0.298409
62.25	-0.318981		62.25	0.830408			62.25	-0.969008
62.3	0.158769		62.3	0.622196			62.3	-0.837806
62.35	0.0475337		62.35	0.334425			62.35	-0.54003
62.4	-0.186035		62.4	0.516085			62.4	-0.312599
62.45	-0.62636		62.45	0.825669			62.45	-0.473263
62.5	-0.537083		62.5	0.694968			62.5	-0.749277
62.55	-0.657689		62.55	0.999348			62.55	-0.900933
62.6	-0.912348		62.6	1.03124			62.6	-0.962122
62.65	-0.899099		62.65	0.773805			62.65	-1.02699
62.7	-0.708678		62.7	0.804025			62.7	-0.949621
62.75	-0.748674		62.75	1.03249			62.75	-0.832172
62.8	-0.578287		62.8	1.10587			62.8	-0.926774
62.85	-0.230303		62.85	0.897441			62.85	-1.01647
62.9	-0.198657		62.9	0.979204			62.9	-0.676984
62.95	-0.433963		62.95	0.795888			62.95	-0.548035
63	-0.631935		63	0.748849			63	-0.454082
63.05	-0.853807		63.05	0.829993			63.05	0.0138081
63.1	-0.688692		63.1	0.686273			63.1	-0.102873
63.15	-0.545194		63.15	0.572646			63.15	-0.220309
63.2	-0.481898		63.2	0.725045			63.2	-0.31555
63.25	-0.772218		63.25	0.965269			63.25	-0.255162
63.3	-1.03078		63.3	0.600417			63.3	-0.245919
63.35	-0.902424		63.35	0.00993824			63.35	-0.371667
63.4	-0.804263		63.4	0.00291548			63.4	-0.0233364
63.45	-0.748984		63.45	-0.104173			63.45	0.0299212
63.5	-0.641238		63.5	-0.476122			63.5	-0.34453
63.55	-0.654055		63.55	-0.853455			63.55	-0.706532
63.6	-0.448279		63.6	-0.740034			63.6	-0.879556
63.65	-0.726902		63.65	-0.833377			63.65	-0.898122
63.7	-0.362553		63.7	-0.972031			63.7	-0.724833
63.75	-0.141101		63.75	-0.80085			63.75	-0.623589
63.8	-0.164809		63.8	-0.568519			63.8	-0.737536
63.85	-0.370316		63.85	-0.719856			63.85	-0.787471
63.9	-0.85607		63.9	-0.54731			63.9	-0.807892
63.95	-0.974591		63.95	-0.330265			63.95	-0.640468
64	-0.954507		64	0.0442871			64	-0.50299
64.05	-1.00502		64.05	0.423212			64.05	-0.499384
64.1	-1.0504		64.1	0.316505			64.1	-0.242225
64.15	-1.06795		64.15	0.117409			64.15	-0.660985
64.2	-1.04708		64.2	-0.019449			64.2	-1.01228
64.25	-0.991143		64.25	-0.139808			64.25	-1.00092
64.3	-1.06996		64.3	-0.186862			64.3	-0.661474
64.35	-0.925413		64.35	0.102629			64.35	-0.559385
64.4	-0.985441		64.4	0.275757			64.4	-0.405243
64.45	-0.966316		64.45	0.561525			64.45	-0.278381
64.5	-0.735328		64.5	0.836166			64.5	-0.683654
64.55	-0.829772		64.55	0.709276			64.55	-0.89454
64.6	-0.810829		64.6	0.558812			64.6	-0.948229
64.65	-0.778614		64.65	0.407799			64.65	-0.811321
64.7	-0.455809		64.7	0.302438			64.7	-0.399185
64.75	-0.651704		64.75	-0.114872			64.75	-0.569428
64.8	-0.628316		64.8	-0.17166			64.8	-1.0082
64.85	-0.479924		64.85	-0.464899			64.85	-0.742399
64.9	-0.234764		64.9	-0.605166			64.9	-0.640665
64.95	-0.301363		64.95	-0.539636			64.95	-0.656737
65	-0.299908		65	-0.484923			65	-0.531452
65.05	-0.546725		65.05	-0.113299			65.05	-0.676826
65.1	-0.692267		65.1	0.359117			65.1	-0.697716
65.15	-0.377783		65.15	0.116189			65.15	-1.05829
65.2	-0.464668		65.2	0.412048			65.2	-0.923635
65.25	-0.616739		65.25	0.378547			65.25	-1.01075
65.3	-0.795836		65.3	0.436544			65.3	-0.837607
65.35	-0.88002		65.35	0.217547			65.35	-0.673521
65.4	-0.981761		65.4	0.212354			65.4	-0.691064
65.45	-0.963843		65.45	-0.206722			65.45	-0.787051
65.5	-1.00452		65.5	-0.0221476			65.5	-0.535759
65.55	-0.809565		65.55	0.185448			65.55	0.0708531
65.6	-0.79557		65.6	0.317142			65.6	0.0797941
65.65	-0.513548		65.65	0.361565			65.65	0.266427
65.7	-0.529653		65.7	0.499828			65.7	0.165514
65.75	-0.613031		65.75	0.549285			65.75	0.293185
65.8	-0.616729		65.8	0.64911			65.8	0.421674
65.85	-0.684279		65.85	0.791584			65.85	0.108632
65.9	-0.409583		65.9	0.835545			65.9	0.273918
65.95	-0.655932		65.95	0.425671			65.95	0.444261
66	-0.637349		66	0.111965			66	0.497215
66.05	-0.396947		66.05	0.269308			66.05	0.562727
66.1	-0.569202		66.1	0.30016			66.1	0.176852
66.15	-0.789419		66.15	0.363278			66.15	0.0776826
66.2	-0.963085		66.2	0.00399637			66.2	0.179936
66.25	-0.872147		66.25	0.020261			66.25	0.535935
66.3	-0.873572		66.3	0.0459432			66.3	0.803566
66.35	-0.87545		66.35	-0.0574388			66.35	0.689446
66.4	-1.01799		66.4	-0.083886			66.4	0.847033
66.45	-0.975536		66.45	0.131494			66.45	0.857932
66.5	-0.945074		66.5	0.199074			66.5	1.11431
66.55	-0.818938		66.55	0.00290378			66.55	1.0048
66.6	-0.812082		66.6	0.0209107			66.6	0.90637
66.65	-0.630711		66.65	-0.0706126			66.65	0.747436
66.7	-0.328833		66.7	0.332903			66.7	0.664005
66.75	-0.255493		66.75	0.284342			66.75	0.885896
66.8	-0.344079		66.8	0.0296769			66.8	0.668784
66.85	-0.219046		66.85	-0.01395			66.85	0.166944
66.9	-0.281371		66.9	-0.359528			66.9	-0.357874
66.95	-0.511472		66.95	-0.558341			66.95	-0.580897
67	-0.476258		67	-0.597049			67	-0.685358
67.05	-0.433978		67.05	-0.771297			67.05	-0.484699
67.1	-0.123629		67.1	-0.898383			67.1	-0.474622
67.15	-0.220568		67.15	-0.621452			67.15	-0.559345
67.2	-0.407584		67.2	-0.449391			67.2	-0.520912
67.25	-0.228676		67.25	0.0337548			67.25	-0.0428134
67.3	-0.342096		67.3	0.0829907			67.3	-0.215518
67.35	-0.20694		67.35	-0.268698			67.35	-0.178216
67.4	-0.573213		67.4	-0.226485			67.4	-0.399794
67.45	-0.802775		67.45	0.0966531			67.45	-0.575879
67.5	-0.761689		67.5	0.0558578			67.5	-0.781942
67.55	-0.78725		67.55	-0.0466493			67.55	-0.602041
67.6	-0.547569		67.6	0.490384			67.6	-0.670455
67.65	-0.648667		67.65	0.797321			67.65	-0.649816
67.7	-0.769469		67.7	0.713109			67.7	-0.617796
67.75	-0.904391		67.75	0.970665			67.75	-0.318146
67.8	-0.94663		67.8	1.10785			67.8	-0.249063
67.85	-0.718629		67.85	0.867263			67.85	0.0700821
67.9	-0.664939		67.9	0.948272			67.9	-0.135649
67.95	-0.539755		67.95	1.02013			67.95	-0.321947
68	-0.459132		68	1.13028			68	-0.18788
68.05	-0.0403728		68.05	1.09641			68.05	-0.11554
68.1	0.120041		68.1	1.08466			68.1	-0.228147
68.15	0.0307622		68.15	1.08336			68.15	-0.251633
68.2	-0.0617573		68.2	1.1357			68.2	-0.396648
68.25	-0.2528		68.25	1.25338			68.25	-0.206077
68.3	-0.466714		68.3	1.13565			68.3	-0.284259
68.35	-0.539576		68.35	1.111			68.35	-0.232919
68.4	-0.624959		68.4	1.06504			68.4	-0.225885
68.45	-0.79162		68.45	0.799629			68.45	-0.376284
68.5	-0.997743		68.5	0.530902			68.5	-0.425973
68.55	-0.941755		68.55	0.404983			68.55	-0.160554
68.6	-0.745485		68.6	0.152837			68.6	0.151528
68.65	-0.648875		68.65	0.269334			68.65	0.241367
68.7	-0.455801		68.7	0.244768			68.7	-0.167606
68.75	-0.494081		68.75	0.27605			68.75	-0.266076
68.8	-0.679791		68.8	0.30525			68.8	0.0200829
68.85	-0.992993		68.85	0.273473			68.85	0.518408
68.9	-0.936635		68.9	0.425966			68.9	0.81165
68.95	-1.06508		68.95	0.267365			68.95	0.82989
69	-1.06142		69	0.00120975			69	0.830701
69.05	-1.00659		69.05	-0.394524			69.05	0.533704
69.1	-0.975632		69.1	-0.337534			69.1	0.495664
69.15	-1.05767		69.15	-0.194149			69.15	0.153791
69.2	-0.791623		69.2	-0.555536			69.2	0.303753
69.25	-0.482394		69.25	-0.618191			69.25	0.0512892
69.3	-0.211468		69.3	-0.545113			69.3	0.158925
69.35	-0.546755		69.35	-0.105164			69.35	-0.206292
69.4	-0.581647		69.4	-0.103972			69.4	-0.236163
69.45	-0.528447		69.45	-0.0513693			69.45	-0.399677
69.5	-0.28091		69.5	0.175021			69.5	-0.443567
69.55	-0.164774		69.55	0.325921			69.55	-0.452602
69.6	-0.389159		69.6	0.0989393			69.6	-0.591298
69.65	-0.594342		69.65	0.0589377			69.65	-0.722422
69.7	-0.462		69.7	0.0803837			69.7	-0.822486
69.75	-0.279247		69.75	-0.0495693			69.75	-0.923681
69.8	-0.55222		69.8	-0.112785			69.8	-1.0294
69.85	-0.66773		69.85	0.0074111			69.85	-0.833223
69.9	-0.822319		69.9	0.213415			69.9	-0.8084
69.95	-0.552226		69.95	0.0403462			69.95	-0.739559
70	-0.343428		70	0.307875			70	-0.711338
70.05	0.117561		70.05	0.198789			70.05	-0.500282
70.1	0.331514		70.1	0.41164			70.1	-0.283973
70.15	0.304795		70.15	0.550387			70.15	0.326216
70.2	-0.247188		70.2	0.421966			70.2	0.417313
70.25	-0.375523		70.25	0.0522293			70.25	0.164493
70.3	-0.372668		70.3	0.382287			70.3	0.283004
70.35	-0.525037		70.35	0.22841			70.35	0.19416
70.4	-0.814		70.4	0.054927			70.4	0.0892464
70.45	-1.04504		70.45	-0.193275			70.45	-0.00826982
70.5	-0.941963		70.5	-0.0083906			70.5	0.297316
70.55	-0.895316		70.55	0.232764			70.55	0.15885
70.6	-0.966993		70.6	0.520607			70.6	-0.216784
70.65	-0.819987		70.65	0.695825			70.65	-0.458225
70.7	-0.883707		70.7	0.804893			70.7	-0.511433
70.75	-0.935659		70.75	0.388718			70.75	-0.52286
70.8	-0.848198		70.8	0.204469			70.8	-0.479368
70.85	-0.965369		70.85	0.606747			70.85	-0.488664
70.9	-0.915691		70.9	0.929401			70.9	-0.465078
70.95	-0.765441		70.95	1.12119			70.95	-0.435678
71	-0.841051		71	1.14173			71	-0.377752
71.05	-0.715156		71.05	0.979477			71.05	-0.838543
71.1	-0.659232		71.1	1.02209			71.1	-0.926079
71.15	-0.591833		71.15	0.971557			71.15	-0.86785
71.2	-0.541808		71.2	0.965484			71.2	-0.766064
71.25	-0.659104		71.25	0.783701			71.25	-0.798638
71.3	-0.658383		71.3	1.03026			71.3	-0.938156
71.35	-0.446889		71.35	0.887029			71.35	-0.768128
71.4	-0.224176		71.4	0.858308			71.4	-0.713728
71.45	-0.312557		71.45	0.843859			71.45	-0.10502
71.5	-0.0369357		71.5	0.532032			71.5	-0.202489
71.55	-0.259492		71.55	0.726753			71.55	0.157108
71.6	-0.291565		71.6	0.502389			71.6	0.423201
71.65	-0.203705		71.65	0.725825			71.65	0.584324
71.7	-0.243878		71.7	1.02661			71.7	0.607221
71.75	-0.438038		71.75	0.864654			71.75	0.0376186
71.8	-0.811933		71.8	0.524955			71.8	-0.186601
71.85	-0.582833		71.85	0.386344			71.85	0.0914627
71.9	-0.583516		71.9	0.703114			71.9	-0.0712477
71.95	-0.546294		71.95	0.94332			71.95	-0.309273
72	-0.721014		72	0.887048			72	-0.421528
72.05	-0.691841		72.05	0.784664			72.05	-0.611413
72.1	-0.817926		72.1	0.704259			72.1	-0.934872
72.15	-0.656398		72.15	0.741888			72.15	-0.754342
72.2	-0.678504		72.2	0.760274			72.2	-0.653256
72.25	-0.780961		72.25	0.42311			72.25	-0.593759
72.3	-0.7619		72.3	0.173227			72.3	-0.566431
72.35	-0.535787		72.35	0.0768386			72.35	-0.478508
72.4	-0.777146		72.4	0.276303			72.4	-0.563279
72.45	-0.726185		72.45	0.197897			72.45	-0.94856
72.5	-0.895572		72.5	0.268212			72.5	-0.969445
72.55	-0.790954		72.55	-0.072098			72.55	-1.07157
72.6	-0.789239		72.6	-0.382927			72.6	-1.02235
72.65	-0.779104		72.65	-0.153991			72.65	-0.914987
72.7	-0.8137		72.7	-0.250856			72.7	-1.03521
72.75	-0.549454		72.75	-0.469186			72.75	-0.85797
72.8	-0.516969		72.8	-0.435036			72.8	-0.943295
72.85	-0.752148		72.85	-0.192077			72.85	-0.509893
72.9	-0.599075		72.9	-0.0441236			72.9	-0.165757
72.95	-0.122196		72.95	-0.053915			72.95	0.139511
73	-0.226296		73	0.0808073			73	-0.135941
73.05	-0.428545		73.05	0.263094			73.05	0.00121445
73.1	-0.750922		73.1	0.65684			73.1	-0.0664276
73.15	-0.568441		73.15	0.942708			73.15	-0.240727
73.2	-0.400555		73.2	0.874023			73.2	-0.314796
73.25	-0.390507		73.25	1.20255			73.25	-0.376955
73.3	-0.603428		73.3	1.17033			73.3	-0.665503
73.35	-0.508756		73.35	1.00843			73.35	-0.655793
73.4	-0.518139		73.4	0.868067			73.4	-0.600599
73.45	-0.518193		73.45	0.878853			73.45	-0.337824
73.5	-0.500754		73.5	0.792733			73.5	-0.14306
73.55	-0.330189		73.55	0.740862			73.55	0.262372
73.6	-0.289164		73.6	0.94473			73.6	0.37901
73.65	-0.23606		73.65	0.668473			73.65	0.26322
73.7	-0.0931601		73.7	0.699624			73.7	0.157313
73.75	0.571379		73.75	0.690749			73.75	-0.0203309
73.8	0.240627		73.8	0.399162			73.8	-0.119881
73.85	0.176564		73.85	0.34818			73.85	-0.428818
73.9	0.329047		73.9	0.476471			73.9	-0.612925
73.95	0.176261		73.95	0.864141			73.95	-0.726823
74	-0.315247		74	0.785658			74	-0.726665
74.05	-0.361334		74.05	0.630753			74.05	-0.598988
74.1	-0.31445		74.1	0.704105			74.1	-0.474272
74.15	-0.591815		74.15	0.469821			74.15	-0.592771
74.2	-0.618813		74.2	0.476874			74.2	-0.637391
74.25	-0.518649		74.25	0.464306			74.25	-0.19141
74.3	-0.719136		74.3	0.281774			74.3	-0.449321
74.35	-0.765871		74.35	0.484008			74.35	-0.288699
74.4	-0.948263		74.4	0.666309			74.4	-0.48347
74.45	-0.901022		74.45	0.827432			74.45	-0.368164
74.5	-0.717528		74.5	1.02163			74.5	-0.322184
74.55	-0.829224		74.55	0.950863			74.55	-0.460288
74.6	-0.681302		74.6	0.900754			74.6	-0.368148
74.65	-0.778729		74.65	0.703641			74.65	-0.310289
74.7	-1.04647		74.7	0.405563			74.7	-0.247785
74.75	-0.995748		74.75	0.249277			74.75	-0.0382811
74.8	-0.747666		74.8	0.482656			74.8	-0.414043
74.85	-0.856648		74.85	0.117357			74.85	-0.690122
74.9	-0.460988		74.9	-0.13908			74.9	-0.328654
74.95	-0.373871		74.95	-0.373248			74.95	0.0847956
75	-0.557922		75	-0.217747			75	-0.0117725
75.05	-0.59832		75.05	-0.254383			75.05	-0.469198
75.1	-0.242011		75.1	0.0465557			75.1	-0.499107
75.15	0.114294		75.15	0.169133			75.15	-0.734346
75.2	-0.083222		75.2	0.0359505			75.2	-0.603794
75.25	-0.370969		75.25	0.345571			75.25	-0.485533
75.3	-0.233484		75.3	0.294854			75.3	-0.529581
75.35	-0.162277		75.35	0.408357			75.35	-0.826035
75.4	-0.195807		75.4	0.703473			75.4	-0.789438
75.45	-0.477365		75.45	0.748488			75.45	-0.602908
75.5	-0.797472		75.5	0.876977			75.5	-0.667601
75.55	-0.866548		75.55	0.953236			75.55	-0.556889
75.6	-0.495239		75.6	1.04256			75.6	-0.497203
75.65	0.0650583		75.65	1.0017			75.65	-0.35198
75.7	-0.195216		75.7	1.04063			75.7	-0.146723
75.75	-0.396003		75.75	1.09743			75.75	-0.466474
75.8	-0.401317		75.8	0.9896			75.8	-0.552381
75.85	-0.0702701		75.85	1.0526			75.85	-0.445761
75.9	-0.0800688		75.9	0.949438			75.9	-0.697269
75.95	0.0391239		75.95	0.864747			75.95	-0.779446
76	0.101245		76	0.956642			76	-0.823864
76.05	-0.0795916		76.05	0.760738			76.05	-0.847211
76.1	-0.238195		76.1	0.754112			76.1	-0.879689
76.15	0.0128153		76.15	0.768524			76.15	-0.970983
76.2	0.0163892		76.2	0.952476			76.2	-0.926408
76.25	-0.209406		76.25	0.713097			76.25	-0.748283
76.3	-0.217324		76.3	0.624952			76.3	-0.511338
76.35	-0.558023		76.35	0.573857			76.35	-0.144223
76.4	-0.588717		76.4	0.526339			76.4	-0.418877
76.45	-0.371778		76.45	0.577784			76.45	-0.652709
76.5	-0.283443		76.5	0.406953			76.5	-0.61551
76.55	-0.369172		76.55	0.837693			76.55	-0.829455
76.6	-0.329924		76.6	1.01637			76.6	-0.762113
76.65	-0.671593		76.65	0.946589			76.65	-0.338609
76.7	-0.918959		76.7	0.848143			76.7	-0.41438
76.75	-1.00982		76.75	0.597754			76.75	-0.436983
76.8	-0.940606		76.8	0.181633			76.8	-0.372581
76.85	-0.92469		76.85	0.316494			76.85	-0.610955
76.9	-0.678878		76.9	0.357089			76.9	-0.810183
76.95	-0.199639		76.95	0.178459			76.95	-0.914189
77	-0.563593		77	0.557681			77	-0.835408
77.05	-0.942197		77.05	0.572739			77.05	-0.783399
77.1	-0.974932		77.1	0.34739			77.1	-0.993462
77.15	-0.906318		77.15	0.250228			77.15	-1.08894
77.2	-0.883909		77.2	0.468173			77.2	-0.93115
77.25	-0.677728		77.25	0.747953			77.25	-0.979757
77.3	-0.394679		77.3	0.261315			77.3	-0.714091
77.35	-0.349686		77.35	0.252477			77.35	-0.713305
77.4	-0.443318		77.4	0.594786			77.4	-0.590451
77.45	-0.868237		77.45	0.54451			77.45	-0.543154
77.5	-0.843207		77.5	0.545291			77.5	-0.62598
77.55	-0.769119		77.55	0.316132			77.55	-0.810361
77.6	-0.895365		77.6	0.215788			77.6	-0.831589
77.65	-0.66657		77.65	0.156918			77.65	-0.904569
77.7	-0.732555		77.7	0.067083			77.7	-0.913003
77.75	-0.91699		77.75	0.215448			77.75	-0.605166
77.8	-0.853356		77.8	0.46877			77.8	-0.527848
77.85	-0.86704		77.85	0.581758			77.85	-0.40919
77.9	-0.779819		77.9	0.32515			77.9	-0.33841
77.95	-0.495242		77.95	0.367715			77.95	-0.384465
78	-0.65428		78	0.213596			78	-0.395089
78.05	-0.82343		78.05	0.373505			78.05	-0.350833
78.1	-0.842457		78.1	0.43672			78.1	-0.51084
78.15	-0.540426		78.15	0.58945			78.15	-0.427127
78.2	-0.4534		78.2	0.853122			78.2	-0.607052
78.25	-0.821346		78.25	0.495849			78.25	-0.7672
78.3	-0.842619		78.3	0.34574			78.3	-0.866074
78.35	-0.519746		78.35	0.211492			78.35	-1.00279
78.4	-0.521887		78.4	-0.145209			78.4	-1.03125
78.45	-0.271008		78.45	0.0312836			78.45	-1.10532
78.5	-0.417991		78.5	-0.224787			78.5	-1.07142
78.55	-0.550259		78.55	-0.180564			78.55	-0.989773
78.6	-0.863618		78.6	0.332967			78.6	-1.02295
78.65	-0.889376		78.65	0.00424105			78.65	-0.918564
78.7	-0.691984		78.7	-0.386487			78.7	-0.770318
78.75	-0.625893		78.75	-0.480455			78.75	-0.729918
78.8	-0.465711		78.8	-0.741774			78.8	-0.818894
78.85	-0.368295		78.85	-0.822386			78.85	-0.878927
78.9	-0.100441		78.9	-0.790998			78.9	-0.805203
78.95	-0.223552		78.95	-0.722228			78.95	-0.933136
79	0.0429818		79	-0.659107			79	-0.879924
79.05	-0.0925864		79.05	-0.3157			79.05	-0.852997
79.1	-0.38709		79.1	-0.0192357			79.1	-0.97404
79.15	-0.341618		79.15	0.591971			79.15	-0.937326
79.2	-0.669804		79.2	0.380076			79.2	-0.844627
79.25	-0.621916		79.25	0.145421			79.25	-0.79007
79.3	-0.755425		79.3	0.11952			79.3	-0.696178
79.35	-0.806003		79.35	0.109291			79.35	-0.522906
79.4	-0.85416		79.4	0.245723			79.4	-0.457742
79.45	-0.55949		79.45	0.0479258			79.45	-0.793325
79.5	-0.47614		79.5	0.00450124			79.5	-0.730786
79.55	-0.514203		79.55	0.0954119			79.55	-0.562582
79.6	-0.46917		79.6	0.179889			79.6	-0.394095
79.65	-0.117527		79.65	0.29775			79.65	-0.684589
79.7	-0.414844		79.7	0.370054			79.7	-0.666452
79.75	-0.790869		79.75	0.634817			79.75	-0.86018
79.8	-0.851102		79.8	0.882597			79.8	-0.712749
79.85	-0.719582		79.85	0.81557			79.85	-0.778958
79.9	-0.472445		79.9	0.587827			79.9	-0.791413
79.95	-0.322822		79.95	0.222793			79.95	-0.556914
80	-0.216035		80	0.088631			80	-0.735201
80.05	-0.208079		80.05	0.0253303			80.05	-0.588404
80.1	-0.322823		80.1	-0.000717593			80.1	-0.437101
80.15	-0.273872		80.15	0.12138			80.15	0.0548466
80.2	-0.0575644		80.2	0.315854			80.2	0.203178
80.25	-0.403155		80.25	0.0168229			80.25	0.527778
80.3	-0.493803		80.3	0.0929744			80.3	0.72735
80.35	-0.572599		80.35	0.12866			80.35	0.81482
80.4	-0.436554		80.4	0.321778			80.4	0.412419
80.45	-0.446304		80.45	0.691649			80.45	0.377426
80.5	-0.397539		80.5	0.821821			80.5	0.258086
80.55	-0.511834		80.55	0.907497			80.55	0.119758
80.6	-0.766517		80.6	0.696374			80.6	0.0711441
80.65	-0.844921		80.65	0.778144			80.65	-0.37636
80.7	-0.969384		80.7	1.02807			80.7	-0.536851
80.75	-0.751892		80.75	0.712994			80.75	-0.722686
80.8	-0.765784		80.8	0.78406			80.8	-0.718924
80.85	-0.763102		80.85	1.09391			80.85	-0.700559
80.9	-0.821694		80.9	0.819198			80.9	-0.886178
80.95	-0.650712		80.95	0.675715			80.95	-0.903443
81	-0.65128		81	0.747279			81	-0.723444
81.05	-0.433366		81.05	0.691751			81.05	-0.751802
81.1	-0.37458		81.1	0.931741			81.1	-0.635849
81.15	-0.626663		81.15	0.948203			81.15	-0.837276
81.2	-0.750361		81.2	0.967719			81.2	-0.651085
81.25	-0.981149		81.25	0.811874			81.25	-0.685992
81.3	-0.574451		81.3	0.852347			81.3	-0.701645
81.35	-0.431624		81.35	0.752867			81.35	-0.565372
81.4	-0.207743		81.4	0.756279			81.4	-0.617196
81.45	-0.228896		81.45	0.824084			81.45	-0.808898
81.5	0.0337154		81.5	0.828399			81.5	-0.909046
81.55	-0.0749254		81.55	0.79215			81.55	-0.927425
81.6	-0.399831		81.6	0.892317			81.6	-0.913564
81.65	-0.675013		81.65	0.979126			81.65	-0.886643
81.7	-0.671028		81.7	0.94169			81.7	-0.957015
81.75	-0.816956		81.75	0.954653			81.75	-0.886716
81.8	-0.780799		81.8	0.806951			81.8	-0.780691
81.85	-0.933007		81.85	0.426898			81.85	-0.475622
81.9	-0.885238		81.9	0.226189			81.9	-0.0780569
81.95	-0.867301		81.95	0.0727492			81.95	0.155832
82	-1.03382		82	0.218876			82	-0.126358
82.05	-1.10277		82.05	0.427162			82.05	-0.401846
82.1	-0.821436		82.1	0.285987			82.1	-0.415765
82.15	-0.71842		82.15	-0.15252			82.15	-0.572167
82.2	-0.59126		82.2	-0.423833			82.2	-0.562776
82.25	-0.886154		82.25	-0.299387			82.25	-0.510571
82.3	-0.896988		82.3	-0.332606			82.3	-0.784055
82.35	-0.878198		82.35	-0.387117			82.35	-0.760934
82.4	-0.788455		82.4	-0.528769			82.4	-0.654523
82.45	-0.653602		82.45	-0.567781			82.45	-0.399533
82.5	-0.348622		82.5	-0.209408			82.5	-0.417543
82.55	-0.302688		82.55	-0.11692			82.55	-0.287107
82.6	-0.628092		82.6	-0.0688322			82.6	-0.114758
82.65	-0.741797		82.65	-0.254926			82.65	-0.0702802
82.7	-0.917833		82.7	-0.0924762			82.7	-0.396002
82.75	-1.03132		82.75	0.0135597			82.75	-0.435222
82.8	-1.00779		82.8	-0.0565358			82.8	-0.509037
82.85	-0.97994		82.85	-0.160599			82.85	-0.597006
82.9	-1.027		82.9	-0.151586			82.9	-0.556759
82.95	-0.970114		82.95	-0.0193765			82.95	-0.553355
83	-0.774401		83	-0.235646			83	-0.414917
83.05	-0.992702		83.05	-0.00738325			83.05	-0.525934
83.1	-1.11688		83.1	0.219298			83.1	-0.166784
83.15	-0.861604		83.15	0.590674			83.15	0.0119474
83.2	-0.303902		83.2	0.779625			83.2	0.0326674
83.25	-0.538372		83.25	0.662565			83.25	0.100131
83.3	-0.754225		83.3	0.709465			83.3	0.279413
83.35	-0.787423		83.35	0.8683			83.35	0.691407
83.4	-0.726484		83.4	0.900749			83.4	0.542598
83.45	-0.607516		83.45	0.872763			83.45	0.252336
83.5	-0.335883		83.5	1.14796			83.5	0.172607
83.55	-0.253121		83.55	1.1609			83.55	-0.201842
83.6	-0.742851		83.6	0.888011			83.6	-0.096999
83.65	-0.858701		83.65	0.878113			83.65	-0.00812217
83.7	-0.805362		83.7	0.913159			83.7	0.185901
83.75	-0.598917		83.75	0.742789			83.75	0.115654
83.8	-0.586615		83.8	0.973691			83.8	0.045743
83.85	-0.800859		83.85	1.18761			83.85	-0.00162319
83.9	-0.770912		83.9	1.07056			83.9	0.238135
83.95	-0.711086		83.95	1.18793			83.95	0.492174
84	-0.722338		84	1.04381			84	0.590512
84.05	-0.840935		84.05	0.984049			84.05	0.397707
84.1	-0.755989		84.1	1.12394			84.1	0.375848
84.15	-0.592849		84.15	1.04025			84.15	0.163056
84.2	-0.752932		84.2	0.899373			84.2	-0.0473789
84.25	-0.63159		84.25	0.845148			84.25	-0.349425
84.3	-0.548653		84.3	0.586289			84.3	-0.249495
84.35	-0.493699		84.35	0.775603			84.35	-0.171231
84.4	-0.553263		84.4	1.00281			84.4	0.259766
84.45	-0.795429		84.45	0.867703			84.45	0.481321
84.5	-0.862818		84.5	0.866727			84.5	0.573565
84.55	-0.905935		84.55	0.913654			84.55	0.410969
84.6	-0.748145		84.6	0.710246			84.6	0.231737
84.65	-0.527945		84.65	0.880789			84.65	0.446792
84.7	-0.950519		84.7	0.898793			84.7	0.398978
84.75	-0.780102		84.75	1.08401			84.75	0.523561
84.8	-0.942007		84.8	0.850584			84.8	0.831016
84.85	-0.966751		84.85	0.76258			84.85	0.534988
84.9	-0.716878		84.9	0.54555			84.9	0.236087
84.95	-0.669419		84.95	0.59838			84.95	-0.0787871
85	-0.899016		85	0.944076			85	-0.135076
85.05	-0.891212		85.05	1.17145			85.05	-0.0518376
85.1	-0.982395		85.1	1.20132			85.1	0.137584
85.15	-0.715814		85.15	1.1126			85.15	0.123764
85.2	-0.559746		85.2	1.22597			85.2	0.07899
85.25	-0.792062		85.25	1.27701			85.25	-0.139977
85.3	-0.849459		85.3	1.09271			85.3	-0.401515
85.35	-0.790695		85.35	0.73083			85.35	-0.237065
85.4	-0.753035		85.4	0.827828			85.4	-0.18626
85.45	-0.626419		85.45	0.689601			85.45	0.227461
85.5	-0.755579		85.5	0.660353			85.5	0.0967074
85.55	-0.74674		85.55	0.483991			85.55	0.0434669
85.6	-0.445425		85.6	0.338139			85.6	-0.152494
85.65	-0.583285		85.65	-0.0705674			85.65	-0.117353
85.7	-0.812826		85.7	-0.075821			85.7	-0.12895
85.75	-0.859167		85.75	0.0428326			85.75	-0.0934502
85.8	-0.898801		85.8	0.180658			85.8	-0.460614
85.85	-0.786105		85.85	0.362903			85.85	-0.316383
85.9	-0.761348		85.9	0.58473			85.9	-0.243529
85.95	-0.815971		85.95	0.664801			85.95	-0.327598
86	-0.890974		86	0.542012			86	-0.362662
86.05	-0.807295		86.05	0.224801			86.05	-0.115024
86.1	-0.551323		86.1	0.297214			86.1	0.181039
86.15	-0.826043		86.15	0.394193			86.15	0.635477
86.2	-0.911526		86.2	0.336684			86.2	0.832756
86.25	-0.624209		86.25	0.618991			86.25	0.94539
86.3	-0.533133		86.3	0.656327			86.3	0.958881
86.35	-0.625261		86.35	0.787868			86.35	0.985245
86.4	-0.592432		86.4	0.912902			86.4	0.885079
86.45	-0.560454		86.45	0.630708			86.45	1.02329
86.5	-0.59473		86.5	0.177845			86.5	1.11362
86.55	-0.606099		86.55	-0.0495934			86.55	1.15564
86.6	-0.424717		86.6	0.0676526			86.6	1.06474
86.65	-0.29196		86.65	0.372975			86.65	1.10115
86.7	-0.425364		86.7	0.469696			86.7	1.06102
86.75	-0.953846		86.75	0.125097			86.75	0.905289
86.8	-0.867041		86.8	0.0243354			86.8	0.566613
86.85	-0.777464		86.85	0.255696			86.85	0.395696
86.9	-0.541095		86.9	0.52814			86.9	0.40314
86.95	-0.567143		86.95	0.387038			86.95	0.154672
87	-0.440316		87	0.228794			87	-0.012098
87.05	-0.641097		87.05	-0.0286578			87.05	0.250457
87.1	-0.623356		87.1	-0.186319			87.1	0.376267
87.15	-0.591736		87.15	-0.147613			87.15	0.628099
87.2	-0.852258		87.2	-0.249633			87.2	-0.106796
87.25	-0.795415		87.25	-0.406052			87.25	-0.129345
87.3	-0.730844		87.3	-0.517652			87.3	0.182809
87.35	-1.02457		87.35	-0.0665474			87.35	0.142089
87.4	-0.959906		87.4	-0.274319			87.4	0.241913
87.45	-0.867425		87.45	-0.62919			87.45	0.500174
87.5	-0.781992		87.5	-0.249501			87.5	0.766968
87.55	-0.534217		87.55	-0.211493			87.55	0.541636
87.6	-0.535825		87.6	0.194012			87.6	0.752214
87.65	-0.398593		87.65	0.69418			87.65	0.943435
87.7	-0.238129		87.7	0.881847			87.7	0.970507
87.75	-0.179482		87.75	0.966435			87.75	0.752741
87.8	-0.490474		87.8	0.880217			87.8	-0.105626
87.85	-0.708877		87.85	0.937741			87.85	-0.010811
87.9	-0.712113		87.9	1.00289			87.9	0.382892
87.95	-0.48988		87.95	1.04304			87.95	0.680173
88	-0.625825		88	1.1096			88	0.945952
88.05	-0.514183		88.05	1.24391			88.05	0.72408
88.1	-0.708182		88.1	1.19315			88.1	0.58273
88.15	-0.981291		88.15	0.882768			88.15	0.535167
88.2	-0.89969		88.2	0.833295			88.2	0.267967
88.25	-0.885891		88.25	0.562563			88.25	0.345323
88.3	-0.652926		88.3	0.577339			88.3	0.419218
88.35	-0.613911		88.35	0.408798			88.35	0.505708
88.4	-0.78015		88.4	0.763507			88.4	0.388213
88.45	-0.454177		88.45	1.05917			88.45	0.385756
88.5	-0.220562		88.5	1.00081			88.5	0.0812312
88.55	-0.591462		88.55	1.07611			88.55	0.272817
88.6	-0.680105		88.6	0.993957			88.6	0.0336362
88.65	-0.772721		88.65	0.9056			88.65	-0.0700593
88.7	-0.717364		88.7	0.48896			88.7	0.0496789
88.75	-0.577736		88.75	0.236676			88.75	0.617389
88.8	-0.700229		88.8	0.289737			88.8	0.580905
88.85	-0.727828		88.85	0.272889			88.85	0.450198
88.9	-0.686636		88.9	0.720498			88.9	0.697342
88.95	-0.904636		88.95	0.865594			88.95	0.692838
89	-0.965479		89	0.795069			89	0.72464
89.05	-0.887131		89.05	0.844699			89.05	0.58749
89.1	-0.617055		89.1	0.942674			89.1	0.526873
89.15	-0.563862		89.15	1.07622			89.15	0.715606
89.2	-0.543654		89.2	1.10007			89.2	0.818258
89.25	-0.58672		89.25	0.862828			89.25	0.74163
89.3	-0.649738		89.3	0.819363			89.3	0.815903
89.35	-0.523831		89.35	0.796589			89.35	0.518711
89.4	-0.565177		89.4	0.708636			89.4	0.467957
89.45	-0.460913		89.45	0.558694			89.45	0.475852
89.5	-0.244135		89.5	0.527188			89.5	0.729645
89.55	-0.456856		89.55	0.825684			89.55	0.703231
89.6	-0.702218		89.6	0.876432			89.6	0.435092
89.65	-0.711419		89.65	0.918256			89.65	0.0969782
89.7	-0.778962		89.7	0.852363			89.7	0.355841
89.75	-0.475498		89.75	0.868347			89.75	0.802255
89.8	0.0324246		89.8	0.774285			89.8	1.00939
89.85	0.179965		89.85	0.940884			89.85	1.14853
89.9	0.171767		89.9	0.933919			89.9	1.11936
89.95	0.15464		89.95	1.00053			89.95	1.06981
90	0.110151		90	0.854643			90	1.01639
90.05	0.144496		90.05	0.906739			90.05	1.17972
90.1	0.383951		90.1	0.854619			90.1	1.15971
90.15	0.436246		90.15	0.979461			90.15	1.22526
90.2	0.469808		90.2	0.778643			90.2	1.11983
90.25	0.489179		90.25	0.528691			90.25	1.09678
90.3	0.580001		90.3	0.259808			90.3	1.12919
90.35	0.155563		90.35	0.303254			90.35	1.0817
90.4	-0.268946		90.4	0.567214			90.4	1.11123
90.45	-0.458654		90.45	0.526534			90.45	0.956391
90.5	-0.591244		90.5	0.48959			90.5	0.793832
90.55	-0.743776		90.55	0.540805			90.55	0.693549
90.6	-0.903376		90.6	0.420371			90.6	1.02961
90.65	-0.890777		90.65	0.19859			90.65	0.974004
90.7	-0.752869		90.7	0.389258			90.7	0.974165
90.75	-0.639725		90.75	0.276704			90.75	1.09881
90.8	-0.763156		90.8	0.317383			90.8	0.867227
90.85	-0.715834		90.85	0.180204			90.85	0.507946
90.9	-0.584357		90.9	-0.13124			90.9	0.326443
90.95	-0.682585		90.95	-0.298862			90.95	0.568748
91	-0.395555		91	-0.425707			91	0.293851
91.05	-0.523381		91.05	-0.366593			91.05	0.294733
91.1	-0.538217		91.1	-0.363106			91.1	0.204294
91.15	-0.730084		91.15	-0.579481			91.15	0.244777
91.2	-0.610439		91.2	-0.768617			91.2	0.556988
91.25	-0.486666		91.25	-0.817039			91.25	0.473625
91.3	-0.291381		91.3	-0.811669			91.3	0.731851
91.35	-0.360165		91.35	-0.843501			91.35	0.504074
91.4	-0.526399		91.4	-0.809798			91.4	0.477777
91.45	-0.257323		91.45	-0.721291			91.45	0.550715
91.5	-0.592957		91.5	-0.892626			91.5	0.615319
91.55	-0.742699		91.55	-0.853763			91.55	0.456653
91.6	-0.717437		91.6	-0.50026			91.6	0.16433
91.65	-0.461384		91.65	-0.396103			91.65	0.369247
91.7	-0.371125		91.7	-0.569401			91.7	0.762974
91.75	-0.176591		91.75	-0.520055			91.75	0.823138
91.8	0.151446		91.8	-0.418835			91.8	0.75291
91.85	-0.409518		91.85	-0.716256			91.85	0.906254
91.9	-0.278159		91.9	-0.642394			91.9	0.987718
91.95	-0.000163853		91.95	-0.126952			91.95	0.984235
92	-0.577655		92	0.00159398			92	1.04405
92.05	-0.966223		92.05	0.337296			92.05	0.856986
92.1	-1.05218		92.1	0.690653			92.1	0.980864
92.15	-1.00112		92.15	0.852558			92.15	1.08213
92.2	-0.9519		92.2	0.918437			92.2	1.08404
92.25	-0.986019		92.25	0.936491			92.25	1.00674
92.3	-0.871188		92.3	0.908255			92.3	0.678156
92.35	-0.929528		92.35	0.895536			92.35	0.321106
92.4	-0.968713		92.4	1.09341			92.4	0.451937
92.45	-0.859393		92.45	1.22349			92.45	0.45972
92.5	-0.82299		92.5	1.08235			92.5	0.427333
92.55	-1.00999		92.55	0.733887			92.55	-0.171101
92.6	-0.960336		92.6	0.606576			92.6	-0.357634
92.65	-0.347762		92.65	0.69984			92.65	-0.329945
92.7	-0.195864		92.7	0.789326			92.7	-0.218188
92.75	-0.352866		92.75	0.861246			92.75	-0.403336
92.8	-0.545639		92.8	0.640518			92.8	-0.231382
92.85	-0.464512		92.85	0.430822			92.85	-0.457491
92.9	-0.696413		92.9	0.661893			92.9	-0.563719
92.95	-0.686918		92.95	0.893943			92.95	-0.604959
93	-0.590886		93	0.847748			93	-0.724552
93.05	-0.644316		93.05	0.459298			93.05	-0.645519
93.1	-0.432059		93.1	0.259133			93.1	-0.980004
93.15	-0.356395		93.15	0.438318			93.15	-0.899231
93.2	-0.0944752		93.2	0.303733			93.2	-0.733888
93.25	0.0273714		93.25	0.231036			93.25	-0.726384
93.3	-0.00687205		93.3	0.353992			93.3	-0.856505
93.35	0.141049		93.35	0.560731			93.35	-0.848176
93.4	-0.073269		93.4	0.67026			93.4	-0.731735
93.45	-0.24592		93.45	0.767936			93.45	-0.80687
93.5	-0.252461		93.5	0.50218			93.5	-0.85642
93.55	-0.367909		93.55	0.180482			93.55	-0.894226
93.6	-0.307163		93.6	-0.100268			93.6	-0.783825
93.65	-0.0598494		93.65	0.0194368			93.65	-0.718296
93.7	-0.074299		93.7	0.565524			93.7	-0.669636
93.75	-0.343184		93.75	0.403239			93.75	-0.758576
93.8	-0.672539		93.8	0.362353			93.8	-0.929801
93.85	-0.732653		93.85	-0.333987			93.85	-0.833024
93.9	-0.69794		93.9	-0.497148			93.9	-0.803527
93.95	-0.831415		93.95	-0.458385			93.95	-0.705224
94	-0.682011		94	-0.554321			94	-0.64923
94.05	-0.675199		94.05	-0.71711			94.05	-0.905397
94.1	-0.470684		94.1	-0.819815			94.1	-0.751511
94.15	-0.473011		94.15	-0.765086			94.15	-0.443264
94.2	-0.513768		94.2	-0.731626			94.2	-0.292165
94.25	-0.540606		94.25	-0.480779			94.25	-0.453302
94.3	-0.626115		94.3	-0.367582			94.3	-0.452291
94.35	-0.711618		94.35	-0.260784			94.35	-0.54055
94.4	-0.800868		94.4	-0.465381			94.4	-0.589657
94.45	-0.859049		94.45	-0.308192			94.45	-0.365969
94.5	-0.765702		94.5	-0.193985			94.5	-0.237908
94.55	-0.733648		94.55	-0.414976			94.55	-0.489223
94.6	-0.797729		94.6	-0.361081			94.6	-0.40682
94.65	-0.850637		94.65	-0.311242			94.65	-0.357256
94.7	-0.796799		94.7	0.00374843			94.7	-0.428427
94.75	-0.6766		94.75	0.433268			94.75	-0.739792
94.8	-0.569577		94.8	0.78141			94.8	-0.890674
94.85	-0.574107		94.85	0.625753			94.85	-0.805912
94.9	-0.821529		94.9	0.77748			94.9	-0.905634
94.95	-0.591093		94.95	0.750881			94.95	-0.779969
95	-0.769534		95	0.766332			95	-0.805184
95.05	-0.792361		95.05	0.562225			95.05	-0.629961
95.1	-0.673202		95.1	0.192466			95.1	-0.690702
95.15	-0.826662		95.15	-0.122532			95.15	-0.551141
95.2	-0.768977		95.2	-0.0824424			95.2	-0.853707
95.25	-0.867134		95.25	0.00583646			95.25	-1.07506
95.3	-0.621203		95.3	0.149211			95.3	-0.932587
95.35	-0.539938		95.35	0.353758			95.35	-0.713912
95.4	-0.820934		95.4	0.0350727			95.4	-0.69864
95.45	-0.786842		95.45	0.0171915			95.45	-0.615653
95.5	-0.828355		95.5	-0.183645			95.5	-0.57156
95.55	-0.547253		95.55	-0.0243566			95.55	-0.509404
95.6	-0.641552		95.6	-0.103913			95.6	-0.521241
95.65	-0.796638		95.65	0.0811686			95.65	-0.259716
95.7	-0.533489		95.7	0.363908			95.7	-0.636096
95.75	-0.4211		95.75	0.554418			95.75	-0.344998
95.8	-0.602876		95.8	0.838115			95.8	-0.336162
95.85	-0.454846		95.85	0.765529			95.85	-0.701023
95.9	-0.475221		95.9	0.746415			95.9	-0.754148
95.95	-0.155939		95.95	0.832638			95.95	-0.461152
96	-0.0605804		96	1.00148			96	-0.0856374
96.05	-0.161669		96.05	0.850351			96.05	-0.443311
96.1	-0.469718		96.1	0.802963			96.1	-0.272444
96.15	-0.595077		96.15	0.980484			96.15	-0.0895805
96.2	-0.242333		96.2	0.881022			96.2	-0.494896
96.25	-0.286003		96.25	0.943753			96.25	-0.500458
96.3	-0.196918		96.3	0.944149			96.3	-0.799486
96.35	-0.0531743		96.35	1.17573			96.35	-0.749471
96.4	-0.513128		96.4	1.29297			96.4	-0.69879
96.45	-0.832119		96.45	1.17999			96.45	-0.715397
96.5	-0.875685		96.5	1.03349			96.5	-0.518483
96.55	-0.899611		96.55	0.765839			96.55	-0.479331
96.6	-0.818461		96.6	0.805603			96.6	-0.444613
96.65	-0.97724		96.65	0.727381			96.65	0.0936214
96.7	-1.01665		96.7	0.845334			96.7	0.109506
96.75	-0.912243		96.75	0.821287			96.75	0.0125225
96.8	-0.843443		96.8	0.861869			96.8	-0.228166
96.85	-0.783639		96.85	1.02781			96.85	-0.136481
96.9	-0.928728		96.9	0.839588			96.9	-0.467638
96.95	-1.01494		96.95	0.378135			96.95	-0.546977
97	-0.979199		97	-0.155224			97	-0.68298
97.05	-0.928225		97.05	-0.0730776			97.05	-0.778691
97.1	-0.819978		97.1	0.155731			97.1	-0.866461
97.15	-0.99712		97.15	0.246363			97.15	-0.806305
97.2	-0.909492		97.2	0.728356			97.2	-0.933217
97.25	-0.872843		97.25	0.337953			97.25	-0.779046
97.3	-0.618882		97.3	-0.0702136			97.3	-0.662809
97.35	-0.279941		97.35	0.127004			97.35	-0.549995
97.4	-0.238177		97.4	-0.213232			97.4	-0.698506
97.45	-0.146055		97.45	-0.333158			97.45	-0.831416
97.5	-0.00339285		97.5	-0.0874104			97.5	-0.954013
97.55	-0.226295		97.55	-0.0693264			97.55	-0.880245
97.6	-0.0124754		97.6	0.224415			97.6	-0.911138
97.65	0.294104		97.65	0.300362			97.65	-0.845873
97.7	-0.145303		97.7	0.543286			97.7	-0.886301
97.75	-0.147956		97.75	0.517775			97.75	-1.03082
97.8	0.103151		97.8	0.506355			97.8	-0.983909
97.85	0.342365		97.85	0.683543			97.85	-0.894021
97.9	0.196646		97.9	0.70553			97.9	-0.899416
97.95	-0.328854		97.95	0.622429			97.95	-0.88645
98	-0.523769		98	0.729014			98	-0.80951
98.05	-0.489726		98.05	0.59672			98.05	-0.485043
98.1	-0.224907		98.1	0.668591			98.1	-0.60243
98.15	-0.0988968		98.15	0.668632			98.15	-0.827223
98.2	-0.448192		98.2	0.502267			98.2	-0.700366
98.25	-0.427497		98.25	0.447332			98.25	-0.69525
98.3	-0.526434		98.3	0.401715			98.3	-0.808146
98.35	-0.537666		98.35	0.680403			98.35	-0.654189
98.4	-0.340735		98.4	0.847949			98.4	-0.438839
98.45	-0.484062		98.45	0.879584			98.45	-0.749557
98.5	-0.895851		98.5	0.862709			98.5	-0.660535
98.55	-0.920829		98.55	0.90368			98.55	-0.700016
98.6	-0.873184		98.6	1.01046			98.6	-0.676941
98.65	-0.975713		98.65	1.0303			98.65	-0.798102
98.7	-0.904994		98.7	0.68242			98.7	-0.916782
98.75	-0.950978		98.75	0.798206			98.75	-0.893845
98.8	-0.720122		98.8	0.842955			98.8	-0.558926
98.85	-0.976074		98.85	0.804447			98.85	-0.581087
98.9	-1.02886		98.9	0.626153			98.9	-0.449653
98.95	-1.10003		98.95	0.615053			98.95	-0.839358
99	-0.763314		99	0.928961			99	-0.891188
99.05	-0.866193		99.05	0.635985			99.05	-0.750795
99.1	-0.814725		99.1	0.76236			99.1	-0.798146
99.15	-0.80174		99.15	0.85492			99.15	-0.77799
99.2	-0.809939		99.2	0.787577			99.2	-0.87447
99.25	-0.541517		99.25	0.862848			99.25	-0.96615
99.3	-0.690458		99.3	0.806252			99.3	-0.97794
99.35	-0.756814		99.35	1.01409			99.35	-0.598318
99.4	-0.814237		99.4	0.824098			99.4	-0.763296
99.45	-0.977674		99.45	0.699189			99.45	-0.891151
99.5	-1.0321		99.5	0.473738			99.5	-1.03651
99.55	-0.741384		99.55	0.367824			99.55	-1.03577
99.6	-0.736229		99.6	0.315196			99.6	-0.820912
99.65	-0.468848		99.65	0.391972			99.65	-0.878458
99.7	-0.586751		99.7	-0.10677			99.7	-0.843462
99.75	-0.596941		99.75	-0.222081			99.75	-0.905244
99.8	-0.422752		99.8	0.0845669			99.8	-0.796577
99.85	-0.249491		99.85	0.135959			99.85	-0.576006
99.9	-0.240434		99.9	0.123067			99.9	-0.567008
[truncated: 32,567 more rows]

## Sheet: Figure 2C
τO/s		τC/s
0.0509967		42.8061
0.0516611		33.4603
0.0517928		21.8776
0.0521595		29.2498
0.0528239		15.5183
0.0533223		21.0498
0.0533223		1.22182
0.0551122		26.5399
0.0555777		15.4883
0.0563745		0.597257
0.0568106		29.2929
0.0569721		5.15274
0.0571429		71.8229
0.0571713		20.2322
0.0574751		2.04127
0.0578073		9.18566
0.0584577		0.553616
0.0587065		90.2575
0.0589776		32.8698
0.0594527		20.2859
0.0598007		26.0421
0.060299		0.583541
0.0604651		0.059601
0.060757		1.73354
0.0611296		13.7163
0.063289		4.34327
0.063745		0.351621
0.0654229		0.719701
0.0689369		21.1938
0.0706468		18.9995
0.0809117		49.0111
0.103322		49.6038
0.104651		52.0417
0.105316		94.1208
0.109635		29.4723
0.109967		54.6786
0.11113		11.338
0.111952		48.8932
0.112219		19.2439
0.112625		0.0607973
0.113546		24.6993
0.11495		0.888372
0.115282		45.1419
0.115282		46.7988
0.115947		27.2472
0.116459		30.4821
0.116944		30.1196
0.117608		40.613
0.118905		18.2214
0.119934		51.4756
0.120266		41.6169
0.121096		28.0193
0.121116		240.783
0.121945		49.0274
0.123904		7.76554
0.124378		12.162
0.124917		92.2797
0.126578		14.2135
0.126744		71.8811
0.131561		10.354
0.132226		23.7588
0.135548		305.931
0.154183		96.7633
0.154478		3.80179
0.155378		32.0637
0.158955		6.30996
0.158964		26.1442
0.15897		3.63207
0.159468		25.8179
0.166135		0.579681
0.166733		42.7129
0.167236		38.855
0.167442		8.97689
0.167955		11.9508
0.169721		44.5371
0.170432		35.8201
0.17093		18.706
0.17581		14.711
0.175914		87.8779
0.175914		62.491
0.17691		29.288
0.177409		18.1508
0.187874		19.7474
0.192359		87.0066
0.19604		0.121116
0.201594		25.0281
0.203483		131.356
0.204988		58.3962
0.206645		15.0404
0.207171		24.7247
0.210797		150.928
0.21196		17.9112
0.21196		27.388
0.213546		23.6809
0.218605		0.784861
0.221891		5.20199
0.222444		33.9614
0.223256		31.202
0.224917		0.0545817
0.227907		4.00259
0.229482		1.64582
0.232836		2.43765
0.234551		0.900797
0.23505		28.293
0.242525		45.8578
0.243532		0.0563745
0.248628		0.0563745
0.248756		0.116335
0.249145		66.7669
0.249751		2.4749
0.250664		15.0873
0.252492		3.46972
0.253731		30.7504
0.25515		31.162
0.25995		3.76016
0.266932		27.3042
0.272425		37.0936
0.27309		30.3444
0.277363		27.8478
0.277363		23.3414
0.278287		5.56793
0.279851		29.1988
0.2799		12.1839
0.2799		0.440637
0.280342		33.3576
0.283555		4.53347
0.284884		1.58187
0.285714		0.6749
0.286318		4.17092
0.289044		4.18187
0.291833		0.474701
0.292359		28.9088
0.292359		161.03
0.299005		2.65777
0.3		0.111952
0.301827		0.755378
0.302492		60.54
0.308765		0.924303
0.311753		132.225
0.312968		23.8231
0.313433		0.585657
0.314851		0.111952
0.315615		49.5612
0.315615		98.0946
0.31592		44.9616
0.315947		18.9973
0.31794		1.49825
0.320319		75.6786
0.324917		1.58155
0.327681		0.965087
0.327907		36.7681
0.328073		135.472
0.330769		0.501621
0.331894		104.2
0.33289		95.9172
0.333887		0.768204
0.334884		0.551122
0.337874		42.5461
0.338206		1.41671
0.341294		57.7214
0.341633		84.3748
0.347264		0.97793
0.350746		4.10461
0.350831		7.18105
0.354478		1.48017
0.359562		33.2348
0.359801		32.1141
0.368771		277.265
0.372311		25.6203
0.375581		27.2425
0.37608		0.289651
0.377076		150.321
0.379734		46.1842
0.384861		14.5355
0.386047		21.2344
0.386783		37.3126
0.386877		0.63588
0.387282		0.10598
0.392537		9.50233
0.395274		14.5445
0.395387		0.448339
0.4		27.0457
0.400332		3.25714
0.40299		0.196844
0.403488		0.330399
0.405237		64.1013
0.416611		36.9997
0.417276		30.4792
0.418159		34.3372
0.423588		66.0623
0.425249		73.1734
0.428928		15.3605
0.432194		37.7955
0.433223		8.52658
0.437209		35.1988
0.437905		64.3463
0.440837		39.9789
0.445183		20.4309
0.453488		20.4326
0.45584		32.3231
0.462351		22.5688
0.464343		33.91
0.474502		13.7791
0.47691		28.514
0.479681		59.7905
0.485382		12.7774
0.489369		39.0128
0.489701		32.6821
0.499801		39.7473
0.500831		26.2435
0.502326		26.5495
0.504983		240.15
0.50515		70.7365
0.505721		2.33272
0.507143		26.1703
0.518771		14.3194
0.519103		0.892525
0.520266		0.59103
0.524917		0.121927
0.524917		19.6214
0.526578		12.2023
0.528239		7.90183
0.53247		65.902
0.532869		27.7397
0.533223		30.8777
0.53588		61.0211
0.537811		95.8163
0.538206		19.943
0.545017		81.9351
0.546844		20.9283
0.560299		106.873
0.569403		155.18
0.570266		2.38367
0.57309		6.2492
0.574129		6.21633
0.574751		3.17649
0.578803		18.6518
0.584188		21.2502
0.584718		0.598008
0.584718		25.2564
0.584718		51.1396
0.592193		39.2108
0.597151		93.3624
0.598007		50.5085
0.604651		1.69934
0.604726		1.31229
0.604975		21.8797
0.606553		22.2257
0.607463		45.86
0.607475		45.6422
0.60897		41.139
0.60995		97.7415
0.611628		22.457
0.612957		24.0532
0.61393		25.1739
0.615282		21.2317
0.627741		38.2254
0.631474		6.24286
0.642289		92.5608
0.650831		25.6847
0.651993		124.592
0.65398		79.1487
0.65515		53.0756
0.659136		30.16
0.659801		29.5874
0.662957		101.653
0.665116		19.146
0.665116		40.9593
0.66711		51.2831
0.670432		0.347176
0.67093		12.5101
0.671393		4.1706
0.674303		41.1497
0.6749		12.8556
0.677556		0.204983
0.681728		0.834219
0.687375		0.690199
0.696013		0.312957
0.697508		11.1792
0.700249		10.2291
0.705648		29.2208
0.706811		150.794
0.70897		141.027
0.709562		69.4691
0.71255		34.6625
0.717774		9.99269
0.725686		1.75864
0.729734		93.0729
0.735572		79.4899
0.737209		156.351
0.749834		22.3719
0.751163		48.9714
0.751594		74.9683
0.758765		25.1905
0.759801		50.0714
0.762791		13.6811
0.769269		0.227076
0.769767		7.25133
0.787313		20.8163
0.789867		22.1586
0.790796		48.2274
0.794514		5.62392
0.811952		87.9198
0.81794		27.5791
0.82093		0.0599668
0.829851		71.8895
0.830677		18.6719
0.843142		85.8994
0.843426		27.7805
0.847674		7.57968
0.851329		38.2645
0.853156		93.2094
0.855814		79.7456
0.858472		5.27072
0.866169		1.96295
0.866445		7.84462
0.869767		8.65478
0.871642		113.876
0.879602		13.9197
0.884551		15.9944
0.90814		17.7424
0.909468		18.8018
0.911845		1.12231
0.916534		46.7703
0.918204		100.41
0.922195		15.7074
0.923256		18.8908
0.93433		68.7069
0.946013		83.3996
0.965282		25.398
0.967608		91.5867
0.987043		47.9748
0.99402		52.5027
0.99402		49.734
0.997176		14.0354
1.00299		106.8
1.00373		113.716
1.00382		41.1878
1.00418		18.5349
1.00465		45.5637
1.00731		43.1753
1.00764		1.26653
1.01395		0.85259
1.01409		1.051
1.01468		2.81135
1.01844		1.62649
1.02151		71.2685
1.02409		42.9524
1.0261		22.8629
1.02641		3.62729
1.03455		60.9673
1.03771		0.513944
1.04867		67.2851
1.05615		31.8239
1.05914		5.03685
1.06343		3.29064
1.06678		11.8012
1.06773		73.247
1.0711		15.8203
1.07145		103.84
1.08289		7.34641
1.11235		35.7584
1.11296		3.29343
1.11944		49.688
1.12309		16.8896
1.12413		28.3201
1.12442		2.11773
1.12836		14.9604
1.12855		116.538
1.12888		1.11753
1.12957		3.61135
1.13546		38.5369
1.13621		12.0341
1.15714		7.08247
1.15896		16.4867
1.16268		68.9333
1.16445		18.9466
1.16645		9.96628
1.16711		1.53339
1.16892		46.0802
1.17226		21.4106
1.17425		31.2364
1.17741		23.7297
1.18607		18.3432
1.19037		39.4802
1.1914		86.8224
1.19468		73.035
1.20312		0.623588
1.20598		29.8576
1.20864		47.6439
1.2107		13.9518
1.22425		42.3357
1.22641		13.7174
1.23771		106.104
1.24385		26.1048
1.25339		86.8236
1.26493		31.362
1.27076		22.1061
1.27375		157.116
1.2995		50.2666
1.31013		0.0564838
1.31175		145.067
1.31229		0.375561
1.32724		0.0625935
1.33582		8.93953
1.34179		1.01633
1.34601		74.1218
1.34983		84.3738
1.35458		0.180673
1.35773		82.143
1.36315		15.1903
1.37209		17.3981
1.37662		206.852
1.39328		3.98791
1.40159		24.0231
1.41927		22.0631
1.43433		37.9005
1.43466		16.0636
1.43505		1.3616
1.43905		49.1559
1.43944		50.1036
1.44721		159.545
1.45515		19.4539
1.45871		16.5762
1.47012		7.77693
1.4757		0.810474
1.47709		174.262
1.48134		7.41421
1.50025		33.6627
1.50125		24.0535
1.51894		9.51783
1.52043		11.6697
1.5289		48.8955
1.5299		0.322319
1.5485		29.3019
1.54863		65.8627
1.5492		35.654
1.55597		66.7613
1.56977		106.495
1.57143		13.9273
1.5789		7.66359
1.58109		75.3501
1.59875		15.5981
1.60149		43.2163
1.60532		58.8439
1.60558		21.8592
1.60797		10.2772
1.61578		20.6496
1.6206		10.4206
1.64236		41.5501
1.64239		26.9571
1.64302		9.08703
1.64834		17.2773
1.65299		1.82743
1.66733		3.51397
1.66873		22.8536
1.66944		53.5773
1.67326		1.148
1.67512		26.8077
1.67649		20.1022
1.68204		21.441
1.68671		19.5681
1.70846		111.915
1.70947		21.1766
1.71645		39.4066
1.72032		51.0383
1.7207		18.2267
1.72406		0.44788
1.73582		69.9071
1.74435		32.4532
1.76116		133.031
1.76144		91.7241
1.77094		54.7416
1.77612		65.7171
1.77836		65.6617
1.7799		18.5365
1.78085		101.757
1.78458		42.2082
1.79004		11.9228
1.79086		0.422425
1.80033		19.5113
1.81269		24.6691
1.81611		1.17575
1.81711		18.11
1.82508		16.387
1.84183		22.5493
1.86047		90.3591
1.86284		109.409
1.8692		54.244
1.87382		73.1397
1.8814		1.6701
1.88905		63.1988
1.91246		179.909
1.92768		95.8568
1.93284		81.4719
1.94602		23.5409
1.94718		4.43937
1.95864		95.892
1.9606		53.0238
1.98526		140.59
1.99602		52.9621
2.01927		18.639
2.02012		17.6731
2.02015		1.50017
2.0506		1.84236
2.05398		4.95914
2.05821		0.703987
2.07311		58.5407
2.0751		5.79086
2.08267		3.08472
2.09003		6.53306
2.09663		99.1362
2.10298		47.2239
2.10581		0.2799
2.10871		10.8465
2.10997		27.4042
2.12637		30.7673
2.13671		40.2688
2.13856		31.9553
2.1412		1.13953
2.14917		155.319
2.15199		32.5669
2.15615		29.5663
2.16312		19.9993
2.17857		47.5565
2.18007		92.5801
2.19169		106.006
2.20183		21.809
2.21611		69.5917
2.28404		6.40249
2.29403		42.3982
2.3		1.62824
2.30963		0.300664
2.37874		6.0294
2.38845		15.7025
2.39004		5.53422
2.39516		2.34568
2.40299		20.5098
2.43854		16.5018
2.44236		36.1279
2.49751		1
2.51312		13.5334
2.53586		0.168937
2.53804		0.450498
2.5505		1.81478
2.56179		0.214618
2.56744		44.4801
2.58008		128.85
2.58745		94.748
2.63716		3.48372
2.65		12.6319
2.66783		50.3522
2.67093		23.4022
2.67126		53.5895
2.70159		65.5181
2.75498		14.9736
2.80423		18.8261
2.8114		16.5726
2.83821		48.6608
2.8398		2.12824
2.85498		1.21977
2.88223		0.727575
2.90442		0.180399
2.92924		0.255814
2.93123		0.260797
2.9613		43.5113
2.96196		20.7937
2.9686		59.6645
2.99336		165.495
3.01462		2.65166
3.01554		0.328073
3.03754		49.9115
3.08987		44.3939
3.12658		61.7772
3.12724		77.9875
3.13408		33.6158
3.13538		17.1581
3.13856		14.4664
3.16418		44.293
3.1682		8.19734
3.16944		36.3508
3.1701		119.267
3.23028		2.87475
3.27508		66.4216
3.28924		22.9802
3.29086		37.6998
3.30498		0.724751
3.33134		13.0267
3.34975		0.627907
3.36215		34.4558
3.43964		68.9384
3.43987		141.203
3.44169		14.7944
3.49551		16.199
3.49552		44.3538
3.50897		78.8173
3.51135		46.9154
3.51713		90.1716
3.52906		21.4701
3.53289		0.519601
3.55125		47.1573
3.58621		25.6482
3.60249		48.6738
3.61312		89.6344
3.6397		33.2194
3.64169		40.4106
3.68239		158.173
3.68538		63.3955
3.68884		18.3986
3.71095		49.9466
3.71716		7.80398
3.72641		19.5763
3.73426		15.1345
3.76179		20.7765
3.78322		27.1932
3.92721		18.1552
3.94402		35.6434
3.98555		34.6849
4.01866		29.2673
4.06474		0.227092
4.08347		15.4452
4.09352		55.2743
4.09585		41.9586
4.15498		14.9914
4.15681		8.86275
4.16794		0.104382
4.18806		18.8205
4.21696		20.3225
4.26794		102.664
4.31933		7.70976
4.34422		0.712151
4.35796		0.961355
4.43023		26.7737
4.46172		68.4575
4.51678		13.7035
4.53571		37.0425
4.5603		1.72741
4.57949		89.8797
4.58522		18.495
4.62139		7.32907
4.65349		72.7238
4.66395		5.69767
4.67194		53.0846
4.70423		43.7086
4.72774		22.8774
4.74817		33.6748
4.78439		13.9206
4.81645		0.899834
4.81661		1.1686
4.83854		0.500831
4.849		0.333887
4.85083		0.221927
4.98557		22.9581
4.98762		3.50216
5.15224		126.97
5.22226		59.4405
5.23422		127.165
5.24627		78.0819
5.2902		91.3005
5.31746		19.5492
5.32612		15.889
5.39934		134.555
5.43017		17.2226
5.43386		79.6553
5.44858		140.298
5.45157		99.1063
5.48937		35.3098
5.48944		82.102
5.51594		29.4527
5.52342		33.3367
5.58287		0.106645
5.6113		32.6161
5.61791		29.4276
5.6504		8.84934
5.72126		21.5633
5.72625		0.0526185
5.73127		49.1278
5.76977		0.387531
5.79817		153.224
5.8108		61.6951
5.82114		1.53491
5.85199		17.1893
5.96329		22.1287
5.9696		0.983416
6.0108		18.4187
6.01977		21.8466
6.04826		31.1824
6.07259		26.6334
6.10348		1.08853
6.12226		0.544264
6.22836		0.475062
6.22841		67.5655
6.25233		65.4514
6.25432		135.598
6.31542		2.01958
6.32151		6.96683
6.39462		10.2278
6.41811		100.002
6.45677		3.45087
6.61379		17.3849
6.65837		4.35574
6.69602		46.2656
6.7261		0.234165
6.74104		7.6288
6.79236		52.6308
6.81196		1.2581
6.82043		69.9062
6.82741		29.4858
6.8504		28.8476
6.91095		39.3862
6.91694		61.6943
6.93974		77.9305
6.96169		0.907606
7.04562		0.245012
7.07442		66.1156
7.15847		23.7404
7.16235		79.5732
7.17662		39.2312
7.20532		3.11995
7.2245		7.37045
7.23206		16.5829
7.23223		42.5551
7.24319		29.7591
7.26944		68.4289
7.28706		0.291771
7.34767		44.6928
7.42189		2.22032
7.42591		0.358728
7.43068		63.8278
7.45159		45.1719
7.46761		0.84389
7.65615		0.70515
7.69065		37.0032
7.7		0.228571
7.73937		0.114286
7.79651		0.760963
7.81335		76.6145
7.82706		116.675
7.85923		1.70033
7.87669		0.451495
7.88682		35.047
7.94502		1.0196
7.96877		44.3807
7.99352		0.112458
8.0294		1.42458
8.0603		13.447
8.08147		13.6279
8.09473		29.7244
8.10458		4.71595
8.10482		36.5093
8.17015		29.8264
8.18184		24.256
8.25948		0.400664
8.26279		22.4369
8.35174		0.739203
8.3903		31.8075
8.42689		34.8299
8.47425		85.3678
8.50954		15.9631
8.51179		0.447841
8.59055		44.564
8.65681		37.1103
8.68654		50.738
8.72591		16.4495
8.72662		0.6299
8.82151		35.251
8.86095		56.2045
8.88289		24.3394
8.88804		118.052
9.04385		65.5807
9.0505		50.3005
9.0804		3.32774
9.08108		17.8877
9.09627		33.9889
9.11296		63.651
9.14402		113.367
9.19459		38.8814
9.20764		21.6498
9.21633		27.8628
9.25996		0.180897
9.34767		1.57658
9.35897		0.117608
9.37393		18.6704
9.44751		13.6633
9.49169		31.5641
9.50233		170.939
9.51272		1.77907
9.51642		37.9689
9.52757		13.2643
9.56794		12.8596
9.60316		62.3331
9.65365		16.2486
9.6995		32.9853
9.70378		33.2074
9.82475		16.2112
9.82591		52.5209
9.83256		161.151
9.87179		46.6934
9.96494		22.7839
9.97886		4.73028
10.0346		57.5056
10.1107		35.5867
10.1191		78.7261
10.1334		213.722
10.197		33.0331
10.2025		45.4488
10.2133		1.07769
10.2321		7.73645
10.2578		51.4261
10.2635		14.0745
10.3271		24.0002
10.4754		54.6691
10.4938		0.127689
10.4975		12.3124
10.5112		23.7
10.5145		13.2255
10.5256		74.8351
10.5329		51.593
10.5792		4.36514
10.6395		55.1805
10.7055		9.43506
10.7332		86.6143
10.761		36.7343
10.7719		115.627
10.7754		83.9516
10.7769		30.6859
10.7978		14.0904
10.8295		7.60319
10.9042		1.10139
10.9193		20.1552
10.9224		98.5139
10.9475		65.8635
11.0535		11.1181
11.088		20.6375
11.1028		12.2243
11.1543		2.04834
11.156		14.2947
11.1869		27.5181
11.2164		0.72608
11.2547		24.3689
11.2734		57.093
11.2847		11.9857
11.3182		1.94302
11.3439		7.29834
11.3776		2.74352
11.3973		3.7794
11.4126		0.459801
11.4148		1.4887
11.4721		88.8836
11.4786		33.9126
11.5148		70.1071
11.5613		52.0447
11.5934		16.7686
11.6418		0.848837
11.6631		17.3757
11.711		107.385
11.711		38.3475
11.7135		100.266
11.7287		15.0749
11.8284		35.9395
11.84		10.5347
11.8631		48.6884
11.8799		2.44269
11.8936		15.7766
11.9047		117.461
11.9734		13.7457
12.0075		40.5485
12.0231		40.7462
12.0332		31.1497
12.0492		17.7357
12.0887		25.1359
12.0919		126.56
12.1116		31.6409
12.1229		3.07791
12.161		107.412
12.1919		61.7565
12.2104		44.2799
12.2159		86.9638
12.2449		36.2932
12.2585		48.1962
12.2698		0.0516611
12.2749		0.723256
12.3179		0.0587065
12.4076		0.116418
12.4487		3.49826
12.5013		21.5808
12.5884		47.1522
12.5929		159.341
12.6139		21.2602
12.6362		56.2694
12.6475		39.6206
12.6663		9.11791
12.6787		51.5423
12.6937		36.2042
12.7161		48.7654
12.7467		6.88035
12.7934		73.4672
12.8173		43.2493
12.8198		28.7537
12.8259		96.8356
12.9055		60.3483
12.9326		25.7973
12.9438		0.547264
13.0122		42.9943
13.0231		0.41791
13.0808		5.65299
13.1088		52.7114
13.1098		83.2704
13.1289		19.7858
13.2468		50.0097
13.2503		7.32786
13.2821		61.1779
13.3292		48.4677
13.3363		10.5811
13.342		41.6311
13.3664		0.233333
13.4347		6.29701
13.4473		189.917
13.5342		29.9358
13.5651		59.4923
13.5787		44.1117
13.5807		18.357
13.5836		13.0669
13.6061		27.0147
13.6228		61.0488
13.6556		15.9473
13.6641		27.1341
13.6659		42.3418
13.6799		12.6067
13.7193		11.1368
13.7349		14.7684
13.7381		50.8457
13.8138		0.597176
13.8535		38.6561
13.8796		129.641
13.9096		34.8123
13.912		2.29967
13.9286		17.4334
13.9912		20.0042
13.9914		20.2887
14.0364		35.6176
14.0457		0.595017
14.0497		118.763
14.1224		60.015
14.1816		12.5262
14.1958		18.6696
14.206		131.16
14.2091		94.8774
14.3191		9.65249
14.3313		11.5022
14.3794		21.7855
14.3817		46.7065
14.4219		13.0037
14.4578		24.5826
14.4608		2.14568
14.4774		39.351
14.5105		30.6063
14.5193		19.6214
14.538		60.006
14.5562		27.3424
14.6011		21.9493
14.6423		21.4005
14.6854		19.7895
14.6864		10.6513
14.6881		5.39103
14.7194		2.03721
14.7296		0.342525
14.7435		16.6128
14.7474		7.44385
14.7904		21.3229
14.8159		15.9326
14.8184		1.54103
14.8518		0.85515
14.8689		9.2485
14.8975		3.62226
14.8997		0.363787
14.9408		30.3169
14.9562		0.487874
15.0008		0.607973
15.0171		18.2076
15.0236		0.398671
15.04		2.79037
15.091		4.90498
15.1062		0.299834
15.1146		57.861
15.1304		29.5645
15.1677		85.9319
15.2012		90.3229
15.2269		2.43688
15.3291		20.7472
15.3955		0.0516611
15.4215		0.103322
15.4588		35.11
15.4709		25.6274
15.4942		57.4827
15.5064		104.093
15.5078		46.4671
15.5388		29.6714
15.5513		0.732558
15.564		0.869934
15.6256		18.6983
15.6386		0.678073
15.6536		0.196844
15.6608		37.1096
15.6663		13.1674
15.7495		0.898505
15.7525		0.582226
15.7899		65.3095
15.8417		34.8593
15.8965		23.5244
15.9085		142.761
15.9313		32.7201
15.9527		91.9125
15.9735		67.7867
16.0246		134.163
16.0323		121.876
16.0377		24.5252
16.087		30.0136
16.1013		76.455
16.1376		20.9465
16.1384		39.6872
16.139		0.180897
16.1493		83.8211
16.2319		7.78106
16.2791		1.04917
16.3684		99.3849
16.3982		7.53173
16.4123		37.8115
16.4671		1.80166
16.4851		6.55548
16.4881		51.4673
16.4972		40.149
16.5601		114.949
16.6309		47.4674
16.6339		26.8613
16.6416		54.0932
16.6654		32.736
16.6684		35.3218
16.7179		106.291
16.7231		25.1404
16.7616		56.2485
16.8736		78.3882
16.9016		102.876
16.9034		1.25216
16.9063		18.7035
16.9266		18.4269
16.9575		20.1608
16.9673		49.5945
17.0139		0.48289
17.0515		30.812
17.053		30.3899
17.0985		52.8341
17.1321		19.6156
17.144		18.6992
17.1909		37.8485
17.3061		38.3809
17.3616		79.4598
17.3656		82.0621
17.3766		55.0721
17.3894		39.8429
17.4073		40.2679
17.4236		58.7709
17.4303		0.228239
17.4604		0.26412
17.4869		9.88605
17.5077		14.4711
17.5842		0.450498
17.5913		63.3502
17.5922		29.8934
17.597		0.47691
17.6366		11.2334
17.654		1.67492
17.659		1.48372
17.6611		1.53987
17.6659		0.101329
17.709		95.4779
17.7537		1.72625
17.761		82.9121
17.7797		234.216
17.814		3.65033
17.8801		3.83056
17.8807		21.285
17.8846		0.57309
17.9038		48.4161
17.9108		42.1365
17.9208		0.487708
17.9254		0.360631
17.9419		79.9068
17.9649		64.5663
18.0381		64.7284
18.0554		0.649169
18.0558		62.5047
18.1439		0.673256
18.1794		7.0088
18.2698		0.928239
18.3605		30.5485
18.3746		0.0576412
18.4289		0.576412
18.4641		0.549834
18.5001		4.1613
18.5725		88.8138
18.6533		48.3297
18.6617		0.489701
18.6749		0.510963
18.7071		1.4985
18.7229		1.09435
18.7831		36.3417
18.8269		1.02259
18.9002		0.114286
18.9332		163.097
18.95		0.0546512
18.9588		0.381561
18.9767		24.0525
18.9905		2.8098
19.0066		1.11628
19.0333		43.6728
19.0551		0.617608
19.0858		1.05498
19.1538		5.02093
19.1771		1.08571
19.1895		39.1329
19.203		67.5037
19.2355		0.159967
19.2407		26.4892
19.2573		40.2051
19.3179		0.3799
19.3218		7.67824
19.3287		85.0198
19.3888		26.3375
19.4121		30.4769
19.4176		0.215282
19.4703		56.1937
19.4718		14.1424
19.5178		27.5538
19.5304		57.6329
19.5422		23.2641
19.5434		10.9022
19.5591		0.334551
19.5661		25.5292
19.596		2.17176
19.6103		15.1618
19.6945		37.6111
19.695		0.671262
19.7189		34.9161
19.7288		25.2942
19.7605		56.0949
19.7802		109.136
19.7955		69.2985
19.8162		12.1186
19.8395		0.368106
19.9042		2.45731
19.9091		24.9743
20.0621		0.0568106
20.0975		0.226578
20.1177		14.308
20.1547		3.90598
20.2022		11.897
20.2302		15.3855
20.2762		13.8882
20.2841		66.5606
20.297		39.8807
20.3081		0.684385
20.3641		3.4397
20.3932		67.9063
20.4234		0.1701
20.4771		0.231894
20.5027		12.1571
20.5276		1.09518
20.5493		0.165449
20.5495		0.219934
20.5687		10.3045
20.6131		11.3566
20.6757		0.532558
20.6825		59.8681
20.696		60.5166
20.698		34.4719
20.71		128.779
20.7121		39.0208
20.7201		86.1414
20.7297		8.16711
20.7367		166.8
20.8135		1.68771
20.8792		85.2449
20.8837		1.55748
20.8958		179.451
20.9528		189.287
20.9676		13.6801
21.0393		1.15216
21.052		11.0593
21.1231		34.5571
21.1382		22.2827
21.1439		29.3238
21.1543		112.742
21.2114		45.0899
21.2154		6.35648
21.2277		6.93023
21.3324		5.38704
21.3376		8.23372
21.3478		13.1714
21.3792		0.0601329
21.4171		17.5796
21.4271		52.3248
21.4357		0.601163
21.4445		0.124917
21.5196		2.73887
21.5262		10.2301
21.5667		5.83023
21.5711		2.73754
21.5852		0.974252
21.5916		15.7932
21.5973		15.7493
21.6236		27.6
21.6301		6.07575
21.6468		2.26279
21.6518		29.2229
21.6879		0.585216
21.6946		0.325581
21.8118		4.36163
21.8266		53.1404
21.8357		6.50598
21.855		23.3414
21.8761		2.00897
21.8953		0.613953
21.9307		76.514
21.949		0.567774
21.9917		92.7586
22.0741		10.3135
22.0909		32.9201
22.1415		0.61196
22.2038		0.560797
22.2995		72.685
22.3086		1.59967
22.3296		3.11196
22.3318		69.0405
22.3875		29.8437
22.4442		29.1681
22.5012		45.6611
22.5013		38.4159
22.5228		1.14983
22.5559		27.2774
22.655		69.3691
22.6847		16.29
22.6948		29.0121
22.6976		83.005
22.7075		12.465
22.7133		12.2495
22.7189		0.597508
22.7377		0.652492
22.7598		29.6733
22.7757		4.54103
22.7883		85.1208
22.8158		2.52458
22.8191		0.241196
22.8477		1.43688
22.8955		0.390698
22.9042		0.559967
22.9092		12.7766
22.9382		16.0154
22.9447		0.404983
22.9895		115.966
22.9946		1.05664
22.997		30.6238
23.0309		2.7995
23.064		0.295847
23.1211		1.24219
23.1321		1.60116
23.1717		38.5927
23.2042		23.1013
23.2125		7.17591
23.2151		2.94352
23.3429		34.5895
23.3532		36.0743
23.3813		40.8723
23.3817		36.3869
23.3823		20.4771
23.3877		98.9791
23.4571		69.4068
23.5005		64.3777
23.504		46.4359
23.5151		32.2218
23.5227		20.3439
23.5287		0.173422
23.5449		20.2819
23.5473		94.061
23.6193		14.7061
23.6197		0.418605
23.6889		74.9196
23.6907		42.3437
23.6918		38.6497
23.6945		53.4387
23.7371		1.39352
23.7897		0.4
23.8062		1.15615
23.808		2.35299
23.8197		4.57342
23.8262		0.690698
23.8962		3.94286
23.944		38.0098
23.9914		9.8196
24.0109		5.92658
24.1156		8.76445
24.1292		21.8347
24.161		0.321927
24.1639		49.8776
24.1673		10.3261
24.1681		35.7304
24.1874		7.61993
24.1934		18.9274
24.2899		31.1756
24.3189		92.8284
24.3605		22.4487
24.4103		1.21113
24.4935		31.8
24.542		14.4507
24.6581		97.4983
24.8058		0.489037
24.8091		136.086
24.8236		2.79269
24.8346		1.80183
24.8874		0.834718
24.8903		2.34419
24.8946		25.6171
24.9002		9.71047
24.9494		47.2086
24.9572		13.2017
24.9652		54.8435
24.9666		6.00116
24.9743		5.62973
24.9818		49.9771
24.998		22.5365
25.0161		8.29252
25.0197		58.6169
25.0684		79.5995
25.0767		24.1804
25.1614		1.3314
25.1982		3.55648
25.2301		18.0553
25.2609		46.836
25.2925		37.9576
25.3231		90.845
25.3281		22.1013
25.3425		143.522
25.3882		8.549
25.4568		16.7498
25.4829		12.9729
25.5106		64.7483
25.5128		42.056
25.5905		16.0243
25.6037		52.8759
25.6561		22.7075
25.6671		157.542
25.6943		0.106312
25.7098		54.7796
25.7829		6.94468
25.8123		31.4116
25.8124		99.1169
25.8507		23.1188
25.8786		53.807
25.8792		53.0663
25.9315		127.322
26.0414		73.5983
26.0668		38.2292
26.0734		27.2752
26.1804		0.334219
26.2018		62.3548
26.2444		63.642
26.2564		13.2224
26.2726		12.6257
26.2983		129.246
26.3042		17.3093
26.3206		91.0035
26.3769		100.101
26.3837		38.8369
26.4555		12.4033
26.4686		33.9895
26.5598		23.7231
26.5693		29.9907
26.6081		26.8226
26.658		46.1731
26.6903		45.3666
26.6987		7.61761
26.7445		33.3831
26.7455		23.1988
26.8113		49.7543
26.9103		13.4319
26.951		18.5276
26.9657		0.229568
26.9759		82.3704
26.9865		77.7548
27.0243		9.57674
27.058		0.123588
27.1057		19.6744
27.1164		74.5827
27.1329		90.2169
27.1364		113.706
27.1663		66.8859
27.2003		41.0487
27.2046		56.1189
27.2395		14.6939
27.2975		32.6158
27.2993		31.7566
27.3119		60.0377
27.3375		28.0118
27.3525		0.314286
27.3566		68.049
27.3761		0.0877076
27.4007		1.30432
27.4472		36.8495
27.4814		30.1792
27.4847		329.672
27.4998		54.2618
27.5048		58.3859
27.536		0.134053
27.5683		0.391362
27.6213		17.7166
27.6326		30.9264
27.6488		15.3925
27.715		11.6317
27.744		0.163455
27.7723		236.532
27.8005		37.3154
27.8061		11.9005
27.8382		58.1427
27.8643		28.6023
27.8686		18.8721
27.9306		21.2081
27.9384		56.9767
27.9625		29.1444
27.9719		73.3422
28.0105		61.115
28.0428		0.428571
28.0442		129.642
28.0485		69.1849
28.0585		22.6555
28.1008		21.1748
28.153		0.262458
28.1896		171.319
28.3273		51.8309
28.3339		9.85565
28.3453		42.2904
28.388		0.793688
28.4346		86.2116
28.4546		4.64169
28.455		1.24551
28.5035		45.6945
28.5219		35.903
28.5226		20.5435
28.5305		50.1375
28.6046		6.40864
28.6097		16.9151
28.6181		34.6317
28.6839		0.739535
28.7465		13.8043
28.799		39.5126
28.805		6.69551
28.899		45.5997
28.9715		60.6179
29.0158		127.021
29.0194		69.1445
29.0467		27.2993
29.0779		0.95299
29.0871		0.862292
29.0925		27.7234
29.1994		67.1394
29.2176		0.0526578
29.2484		0.36794
29.2822		1.65914
29.3235		2.95498
29.3595		40.5478
29.3707		13.197
29.3862		17.3321
29.4161		17.3301
29.4731		0.30299
29.4844		36.9816
29.5035		39.6576
29.5657		44.3791
29.5693		0.866445
29.5723		35.2801
29.5829		56.7992
29.6154		17.9977
29.6674		1.68588
29.6956		14.2023
29.697		5.26246
29.7726		18.4525
29.7809		0.168439
29.7975		9.29618
29.9005		23.0842
29.9204		23.1316
30.0791		2.03189
30.0881		0.17093
30.0896		11.2726
30.0978		20.3274
30.147		1.09352
30.208		38.7163
30.3452		46.4575
30.3809		143.541
30.4018		87.6184
30.4223		67.5297
30.4298		57.4379
30.4414		3.99153
30.4592		66.6867
30.4723		22.6497
30.5785		0.508306
30.5806		66.4299
30.6271		2.48821
30.6429		12.3578
30.704		8.149
30.7053		0.274086
30.7165		27.7083
30.7414		8.08704
30.8239		73.3061
30.8334		49.4824
30.9052		30.9698
30.9731		0.900997
30.9897		26.7434
31.0178		1.66561
31.0444		2.08156
31.0952		59.2593
31.1994		1.27193
31.3711		66.3108
31.4448		0.537043
31.496		22.1395
31.5252		3.38621
31.5434		17.1875
31.6026		25.4071
31.6314		1.91196
31.6362		55.0967
31.7312		15.3953
31.7713		10.1533
31.7718		0.404651
31.7759		3.73837
31.7776		0.110299
31.7812		0.219934
31.7939		0.578073
31.9116		1.84734
31.9654		52.5791
31.9988		54.2628
32.0949		51.7078
32.1197		5.9186
32.1201		31.6512
32.1557		34.1108
32.1762		35.9816
32.1801		29.1188
32.1985		80.406
32.2002		58.586
32.2138		1.34934
32.2417		12.2714
32.251		48.554
32.2774		19.8462
32.2791		61.6294
32.3227		2.36296
32.3787		39.0824
32.3849		13.5769
32.399		36.7547
32.4141		29.91
32.4318		11.689
32.4323		113.896
32.439		17.2389
32.4774		8.57243
32.5345		16.9483
32.5365		14.9744
32.5558		45.0719
32.5576		175.803
32.5927		0.701661
32.5935		143.732
32.6596		15.8553
32.6698		40.0399
32.7349		79.8728
32.737		14.346
32.7602		60.1794
32.8672		6.83654
32.9274		74.3698
33.0164		74.9025
33.0218		37.1762
33.0468		4.41379
33.0996		18.6733
33.1317		18.0616
33.1712		77.4445
33.2915		53.6032
33.3157		85.3864
33.3219		10.5576
33.3393		22.3802
33.3621		42.1472
33.4048		0.169934
33.4114		14.9211
33.4285		4.46296
33.4417		10.6723
33.4617		12.7568
33.5159		46.2837
33.5246		163.515
33.5738		20.2704
33.6318		35.4174
33.6535		33.106
33.664		64.9414
33.705		6.92542
33.709		1.2799
33.758		8.75515
33.7602		32.7307
33.7964		66.6831
33.8646		52.9595
33.8853		62.8512
34.0138		47.4367
34.0462		17.9238
34.0692		77.7696
34.0863		49.3811
34.2015		62.2437
34.2284		13.0422
34.2357		67.0952
34.2455		5.50664
34.2525		24.5196
34.3462		14.2228
34.3864		63.9306
34.4504		6.60249
34.4679		120.975
34.4719		1.32741
34.5284		26.557
34.5709		4.7608
34.6063		69.9294
34.6443		9.39751
34.6957		3.04103
34.7422		162.904
34.7436		73.1277
34.7669		0.405814
34.8662		13.8502
34.8879		100.915
34.8968		46.0749
34.9206		23.9359
34.9302		2.1113
34.9364		0.0586379
34.9588		12.1229
35.0683		20.5829
35.1796		16.9681
35.2098		20.5631
35.2309		4.48937
35.2502		1.40831
35.2584		1.16894
35.3274		53.9689
35.3616		23.5829
35.4613		4.40017
35.4953		13.796
35.5093		61.9414
35.6062		33.4721
35.6251		0.240199
35.6354		6.80033
35.6831		48.447
35.6889		11.4367
35.6995		111.015
35.7123		17.8184
35.7257		0.333555
35.7885		0.336545
35.8367		43.4826
35.855		46.2611
35.8699		1.91362
35.8716		0.0531561
35.9945		12.0228
36.0776		2.76179
36.1563		56.9174
36.2508		24.6512
36.2877		43.6495
36.2929		12.1008
36.3897		26.7688
36.3942		1.4191
36.4784		35.3839
36.5654		10.8394
36.6552		23.614
36.6621		21.7468
36.7612		9.3186
36.8522		43.8156
36.9173		99.4422
36.952		141.156
36.9598		22.547
37.0186		27.8721
37.0973		101.492
37.163		27.4415
37.191		3.29352
37.2254		12.1181
37.2375		22.6703
37.2637		4.55698
37.3243		18.9306
37.3595		10.5434
37.4075		33.9543
37.4488		1.50449
37.4592		39.3088
37.492		30.3925
37.545		5.45233
37.5684		143.885
37.5852		71.2246
37.5887		36.3473
37.6285		0.591362
37.6299		22.15
37.6786		16.9922
37.8272		34.1367
37.8575		3.14452
37.8983		44.5894
37.9156		17.6895
37.9538		22.24
37.989		9.76595
38.044		140.312
38.1487		7.73987
38.1869		12.1895
38.1932		56.1452
38.201		1.37774
38.2985		62.4743
38.3105		4.22708
38.4303		0.632226
38.5317		51.6498
38.5515		23.2444
38.5802		10.2706
38.6716		4.56827
38.7603		106.935
38.8015		0.584884
38.861		0.703654
38.8701		7.73804
38.9234		34.1736
38.9746		2.93621
38.9906		41.4023
39.0302		39.4621
39.04		95.9086
39.1141		12.1826
39.1225		18.3415
39.1492		10.6238
39.2259		0.069103
39.2339		0.230233
39.2794		15.7673
39.3474		0.489037
39.4537		35.8037
39.5086		57.6492
39.543		25.7249
39.5723		2.86678
39.5787		30.1154
39.6005		3.51811
39.6277		20.6025
39.6359		0.824585
39.6605		42.7902
39.8321		2.45598
39.8576		10.7281
39.8612		32.1581
39.9037		27.0312
39.9863		16.1741
40.0327		181.084
40.0609		28.7229
40.0809		10.9955
40.1435		4.19734
40.2409		19.1849
40.309		65.208
40.3483		34.8757
40.3689		21.6988
40.4813		13.0284
40.5077		46.745
40.5365		3.22176
40.5621		61.8218
40.5969		1.85515
40.6246		0.358804
40.6314		19.9836
40.6701		18.2992
40.6781		14.6096
40.7068		23.6078
40.8565		6.19601
40.8608		57.0291
40.8777		43.3047
40.8832		1.78189
40.8922		11.2089
40.8988		8.44208
40.9056		9.55495
40.9062		22.5
41.0096		1.07426
41.0591		84.1312
41.0648		32.599
41.0802		10.9287
41.0877		73.6886
41.1173		30.745
41.1477		58.605
41.1721		22.7767
41.1872		3.79356
41.3633		10.8178
41.3769		122.923
41.396		13.9767
41.4717		28.6168
41.4873		41.0262
41.4952		114.58
41.4992		36.6995
41.5776		29.447
41.6427		47.504
41.6533		47.9386
41.7478		29.6983
41.7638		218.569
41.7945		46.4463
41.9465		15.1408
41.998		22.2007
42.0392		7.11443
42.0612		18.5475
42.1223		50.61
42.207		36.3642
42.2284		0.973134
42.2721		48.5485
42.2789		57.26
42.2842		24.1928
42.3216		165.042
42.3884		27.1856
42.4183		15.5192
42.515		70.8657
42.6827		55.4806
42.6972		25.2585
42.7853		140.262
42.8433		148.283
42.8679		48.2121
42.9022		3.7613
42.9565		12.5344
43.0231		18.1781
43.0552		33.3287
43.0838		37.8507
43.0849		46.0711
43.095		111.917
43.0952		34.4246
43.096		76.1405
43.1142		37.0721
43.3327		94.3806
43.348		24.589
43.4211		0.623754
43.4277		41.3166
43.4434		82.2234
43.4644		0.228571
43.4839		12.6214
43.5596		14.2874
43.7528		60.2804
43.892		4.57575
43.904		1.75415
43.9166		0.176412
43.9365		0.361794
43.9573		88.0797
43.9852		17.6899
44.1502		53.5857
44.1729		27.3457
44.1874		39.9055
44.2035		37.3882
44.2219		116.225
44.2463		160.474
44.3248		47.2598
44.3399		77.9483
44.3923		8.56362
44.5127		10.6007
44.6937		70.9663
44.709		43.5159
44.7115		17.6208
44.7439		20.6668
44.7733		77.2781
44.86		15.8121
44.8683		48.0648
44.8761		0.0521595
44.8955		1.25183
44.9155		24.0922
44.9178		2.3314
44.9597		0.708306
44.9676		0.923754
44.9978		19.8565
45.0186		43.3925
45.0701		20.1909
45.2291		23.2015
45.2615		34.4507
45.2667		30.3556
45.3121		15.794
45.3827		19.1965
45.3934		41.1056
45.4269		43.3912
45.4611		119.448
45.4786		14.3561
45.5655		44.3319
45.6028		29.0781
45.6169		74.2962
45.6752		10.1688
45.7413		30.3173
45.8314		38.6728
45.8331		42.0301
45.9269		0.562126
45.988		15.7008
46.0592		50.4507
46.0751		73.5384
46.0878		78.3963
46.093		43.2322
46.1547		26.2449
46.2852		14.2839
46.4025		0.10598
46.4396		14.0435
46.4448		89.4696
46.4808		82.3108
46.5035		46.4429
46.5072		67.4181
46.6028		67.3169
46.6738		61.5272
46.6946		22.6071
46.7513		28.992
46.7686		34.5616
46.7934		0.329734
46.8147		14.849
46.8216		0.607641
46.9219		0.0754153
46.9645		30.4105
47.0552		0.206811
47.1066		2.10532
47.1295		1.64136
47.205		23.7301
47.2519		8.91412
47.2525		29.205
47.2585		46.2346
47.2703		3.40017
47.2789		20.3492
47.2892		0.568106
47.4537		1.7887
47.4811		16.7319
47.5157		17.302
47.5661		19.9439
47.6126		25.6345
47.6303		74.1882
47.649		43.7848
47.6569		42.3805
47.7082		0.504558
47.7148		0.0836182
47.7561		0.661966
47.8458		16.7246
47.9035		0.244444
47.9859		3.40556
47.998		12.0813
48.0012		3.00769
48.0689		0.634615
48.1319		89.4389
48.1673		136.365
48.1871		6.64601
48.1927		41.7154
48.2892		62.865
48.3488		25.3219
48.3709		50.4623
48.3819		43.3066
48.3945		101.464
48.3947		0.687179
48.4709		14.8006
48.5762		71.413
48.6275		118.848
48.6744		32.9966
48.7522		0.55641
48.8414		29.6033
48.8835		1.37792
48.9313		105.829
48.9387		11.9657
49.0723		24.342
49.0923		24.6161
49.108		127.781
49.149		37.066
49.3072		132.372
49.3226		0.45584
49.3327		36.2345
49.3672		0.0698006
49.4361		2.10541
49.4392		22.1728
49.4606		40.4182
49.4808		34.3232
49.552		5.84202
49.5545		7.8661
49.5796		3.16781
49.7162		20.4875
49.7508		0.921652
49.7645		0.773504
49.797		5.43262
49.8309		4.74957
49.8437		15.2853
49.865		11.8709
49.8837		172.57
49.8841		29.4255
49.9481		3.81011
50.0105		0.714815
50.0658		21.7073
50.0756		50.5155
50.0968		0.460541
50.1467		49.8144
50.1706		38.8796
50.1718		17.438
50.1809		24.6214
50.3623		24.1672
50.3887		77.4473
50.4609		27.2224
50.5287		17.4769
50.5555		11.591
50.5733		0.118905
50.5938		38.5428
50.6567		81.6284
50.6934		70.1796
50.7271		39.298
50.7575		7.15995
50.7919		125.82
50.8382		6.10896
50.8561		19.6575
50.9007		18.8602
50.9083		58.9764
51.0154		72.6647
51.0303		4.22488
51.1271		67.0067
51.1937		94.0684
51.2513		27.3545
51.4721		30.9614
51.4784		37.3316
[truncated: 672 more rows]

## Sheet: Figure 3B
15 °C
τO/s	τC/s
3382.11	547.2
2987	2233.6
36.7	1628.28
1028.2	149
683	771.4
655.7	3091.9
611.6	11.7
899.3	42.5
439	23.7
16.3	29.2
3445.7	51.1
159.8	222.264
50.4616	487.019
653.108	139.564
19.6262	625.812
31.4219	5.75549
491.217	78.4468
98.8724	864.8
1217.9	1925.9
430.581	2986.5
1036.84	42.3639
1224.89	1961.13
93.0414	2261.05
31.0581	13.8
144.458	559.5
512.949	94.7745
12.2381	343.702
762.678	841.85
60.6063	256.884
185.6	95.4775
198.756	272.966
115.247	213.85
393.702	175.8
7.50813	436.412
417.754	426.925
60.7067	36.2961
24.7208	39.6365
12.9044	29.4456
234.296	1005.49
162.014	6.12682
35.3285	60.7726
349.7	7.76805
13.8384	8.98887
68.3389	26.3
40.787	6
452.812	5.8331
96.8456	70.598
238.6	16.3297
8	34.0175
10.4	25
808.2	47.6
10.5006	5.6
2209.8	11.1
168.4	17.7
285.5	6.6
1723.5	5.1
1377.94	1795.47
1418.84	9.4
235.9	1081.13
830.3	2265.6
29.5	3573.8
1033.1	162.1
450.911	12.6
7.93338	1622.87
2274.93	160.6
3524.5	167.9
326.011	52.4748
48.835	161.377
58.7	347.1
	252
	425.9

## Sheet: Figure 3C
25 °C
τO/s	τC/s
302.871	701.043
1379.36	66.1862
267.474	33.1125
9.94986	274.933
365.011	13.3555
26.8422	365.9
82.5333	53.4836
71	65.3321
23.7333	14.6667
63.4	271.6
10.2	6.13333
6.13333	20.1333
952.743	21.8667
148.867	179.667
6.21032	23.5646
14.6911	9.66667
9.34886	46.0545
148.267	124.963
1645.53	181.486
2164.8	1189.2
8.8	443.133
686.6	311.067
366.133	15.6
6.73333	129.234
735.867	9.6
46.0667	9.53333
54.1902	628.2
408.98	5.6
453.314	674.533
282.6	938.969
701.2	117.437
443.438	1454.43
1710.87	7.71765
111.4	538.867
440.926	12.4
148.733	315.867
83.8102	372.896
211.264	376.533
69.9333	22.8667
210.498	41.7709
49.576	9.4
114.183	41.3519
445.364	45.6404
1093.31	35.9333
449.267	37.5441
440.249	1145.87
356.4	393.404
38.0667	393.646
2027	17.6667
1022.33	267.8
279.667	594.068
7.86667	10.1333
1478.94	16.6667
34.8667	48.6
41.8667	119.2
388.733	10.6667
1252.4	884.264
1037.6	384.6
274.267	260.533
145.333	453.333
57.3333	808.267
106.333	525.667
121.333	385.933
75.5333	64.1333
177.067	156.533
1065.13	47.6
974.667	14.6
424.067	5.86667
1890.4	18.7333
152.133	16
29	518.733
401.667	1484.8
351.892	31.6667
2446.73	233.667
7.8	878.4
44.0667	239.6
22.7989	124.467
30.4516	917.267
19.8556	391.067
121.6	407.975
44.4667	759.867
12.6	7.2
26.9333	79.8667
24.4667	160.333
5.8	1527.67
21.6667	16.4107
8.6	152.124
1176.27	1735.33
9.33333	34.6
259.533	13.1333
11.8	19.6
7.8	63.4
185.933	8.06667
12.0667	7.4
278.733	111.418
464.8	8.33238
579.067	17.5198
	5.06667
	9.66667
	272.733
	753.733
	7.6
	110.867

## Sheet: Figure 3D
30°C
τO/s	τC/s
9.1	604.322
417.715	191.85
58.0009	31.8
284.617	167.484
10.4533	111.702
133.692	325.379
441.147	175.941
31.9822	566.094
173.358	104.993
188.593	71.7554
710.45	200.407
1179.9	175.823
40.0775	448.4
6.56339	202.95
53.2	351.15
8.45	458.212
33.95	38.1024
756.6	85.1944
38.1	1608.95
1187.42	5.35
25.9863	265.75
717.536	822.25
867.153	746.8
400.89	175.15
70.65	1315.38
87	107.7
170.45	332.475
6.95	202.501
59.8	67.2511
55.8	309.36
12.45	706.365
40.9	286.75
350.5	20
565.5	61.85
14.3159	8.45
5.75	35.4
880.6	20.65
15.6	92.2
662.3	276.45
35.15	381.6
319.5	595.9
42.6437	139
51.9	233.6
57.7887	6.25616
56.0068	11.4627
198.736	68.7615
36.1669	49.35
24.681	334.95
46.6536	1485.45
7.78031	65.1
108.789	8.3
9.12746	29.4
6.49922	5.65635
42.8418	11.85
384.611	35.2138
168.25	56.3397
62.05	71.7035
81.6	9.70506
19.35	7.95
55.6548	20.4184
197.19	22.8566
245.2	19.264
162.1	15.9944
201.1	21.8646
48.25	207.5
99.9	12.25
35	7.8
24.35	9.35
18.65	8.1
13.3	6.4
9.7	396.15
5.95	38.8
448.35	29.55
309.3	48.3
471.8	25.85
296.1	22.5
6.75	7.6
5.4	158.1
6.9	44.05
10.5	126.55
10.5	160.65
1272.65	116.3
6.3	6.1
44.5	397.3
372.65	6.4
10	6.95
22.15	20.35
19.4	9.95
6.55	6.95
555.2	9.1
160.75	556.25
217.05	176.05
7.06006	329.55
708.323	7.55
1594.75	604.1
538.089	342.298
5.13645	303.6
167.6	170.95
308.1	5.79757
335.55	26.0267
424.55	241.65
103.3	29.4
43.1	202.85
6.7	682.65
17.4	290.65
44.5	254.55
157.85	28.7
148.8	11.4
1116.15	377.8
30.35	220.45
100.55	946.3
188.75	818.65
54.25	124.35
56.7	644.55
309.45	246.15
843.05	470.8
47.7	181.3
213.6	238.25
90	295.95
210.35	595.25
157.85	71.6
762.2	322.95
11.7098	21.5
1030.95	1108.5
535.95	142.4
381.95	135.668
72.05	323.272
327.2	280.9
719.55	380.05
309.35	435.8
419.6	273.7
35.9	11.05
348.3	15.55
84.7	52.65
88.65	302.4
583	281
45.75	45.75
161.6	161.6
8.3	8.3
491.05	491.05
5.35	5.35
311	311
763.15	763.15
97.6	97.6

## Sheet: Figure 3E
37 °C
τO/s	τC/s
109.269	20.7345
278.588	305.903
68.9983	74.1131
145.547	171.95
1753.35	581.143
786.15	37.05
57.45	133.5
165.35	36.55
29.3	52.7
379.05	517.8
19.75	145.3
7.55	171.65
150.9	5.7
196.7	5.3
235.05	20.2
178.35	71.15
22.95	324.6
273.6	45.05
42.7238	532.4
116.133	108.192
64.7	19.3
70.35	64.6
552.55	495.85
53.3	116.49
335.7	151.95
167	47.9
84.5	210
42.9	79.3
125.95	83.85
70.95	169.45
251.45	35.8
46.85	32.95
322.6	113.3
497.1	225.9
428.95	370.35
94.15	602.45
233.45	123.3
355.05	20.7
62.6142	138.9
6.39945	467.35
21.5271	312.95
197.581	84.6169
83.65	18.2905
19.95	269.2
230.321	186.65
63.2144	46.6
9.81698	418.279
198.926	61.0366
64.0174	138.102
6.4	5.85616
228.229	209.526
147.104	215.801
231.823	97.7276
15.5491	9.76138
60.8446	6.36804
18.8853	256.33
46.4441	228.317
74.1994	6.6
512.088	101.25
66.6791	15.1
8.35	249.65
962	194.729
9.05	148.1
178.621	322.14
22.55	79.75
195.81	95.95
292.85	27.85
90	39.05
74.75	223.55
20.3	142.8
71.15	24.4
57.65	124.75
275.1	144.05
334.8	127.55
349.4	60.85
10.9	50.2
41.05	85.15
297.4	65.75
221.2	9.75
181	56.2
163.7	62
201.85	140.85
318.05	182.45
319.5	43.25
316.5	93.75
5.85	345.6
21.05	61.2
82.8	10.6
29.6	18
124.85	54.9998
146.05	8.7
642.686	170.814
248.75	23.05
7.65	8.45
17.3	115.5
238.95	111.05
279.6	164.45
6.7	34.1
106	57.75
167.75	48.5
327.4	76.1
558	100
205.165	126.35
157.298	71.15
42	81.2
16.8	363.999
331.95	276.347
163.7	72.9
205.75	19.05
41	12.85
617.15	26.1
279	102.05
62.3935	147.55
186.9	100.55
96.9	217.504
94.5	68.85
385.4	46.4
31.95	134.55
10.5	322.1
144.3	65.8
36.35	29.8
202.65	149.55
271.55	117.05
129.25	172.8
63.65	28.9
8.65	118.9
158.2	21.2
330.3	290.2
48.55	324.8
282.05	230.6
68.6	148.55
526.05	384.25
68.85	372.25
51.0227	232.086
418.733	538.138
59.6967	195.917
23.3	158.447
784.9	226.85
128.088	441.25
34.5	80.3
309.45	227.062
71.6	174.55
910.75	41.3
248.7	149.3
587.1	668.35
12.35	519.3
121.85	84.05
5.95	154.15
6.65	14.15
433.4	163.55
68.85	102.9
254	93.75
130.55	70.05
16.65	101.2
131.65	483.2
447.9	10.05
112.228	50.4
33.45	333.2
280.45	11.65
249.85	47.6
260.95	5.25
133.8	12.3
252.15	125.172
199.1	64.35
254.7	78.15
207.098	531.25
42.45	181.65
97.55	643.65
253.157	30.85
167.7	8.15
31.3	12.6
157.4	174.3
107	209.15
46.9	76.5
33.55	74.043
65.5	106.05
82.95	49.9
139.4	38.75
35.7209	78.6
141.6	699.4
18.05	292.95
35.55	76.7
146.769	39.8
66.8463	82.75
155.55	80.05
101.3	30.1791
16.35	413.25
80.1	345.1
105.4	138.15
90.35	58.1
9.5	141.181
155.15	281.204
342.85	161.05
8.1	50.5
153.25	78.25
804.45	153.15
429.8	38.3
201	27.45
36.85	132.95
493	9.1
24.55	25.4
76.6	11.25
254.85	5.35
155.803	19.75
134.65	52.15
134.8	194.85
114.9	37.95
44	290.15
96.6384	485.55
246.85	331.2
269.3	384.75
153.75	496.3
753.718	114.8
76.85	301.5
31.5	393.2
701.2	74.3971
574.4	131.6
199.55	84.35
131.65	197.7
135.9	299.7
134.65	676.552
38.5	438.41
104.45	206.5
17.25	425.5
231.3	302.282
78.05	16.5
89.35	157.2
74.35	47.3
136.2	102.6
897.85	67.2
30.1	122.45
108.45	88.25
589.85	217.65
38.8	119.75
344.8	292.2
787.25	22.55
382.55	9.9
103.6	104.05
177.95	43
336.2	20.95
16.15	381.85
416.25	109.5
22.35	269.3
167.75	572.95
189.799	145.45
	74.85
	230.7
	222.9
	249.85
	448.85
	272.45
	8.1
	96.6
	174.3
	20.951

## Sheet: Figure 3F
45 °C
τO/s	τC/s
20.4347	70.4181
9.01531	116.483
32.3379	7.8213
89.3713	37.8273
7.5	11.8
82.1	554
123.65	64.4
31.3	187.45
216.75	44.1
9.55	140.15
256.15	6.5
80.25	16.6
12.9	71.55
171.1	39.55
16.5	780.45
16.5	131.7
229	385.15
68.7	874.45
15.1	354
20.75	681.1
44.55	244.3
7.45	227
20.05	22.5
40.2	235.578
18.05	118.65
54.25	28.7
46.7	432.9
24.6	32.7
693.1	394.6
551.422	33.1969
196.6	114.7
36.7	103.75
26.9	262.75
93.45	62.95
55.35	20.45
38.85	154.1
93.9531	157.55
36.5	365.6
245.5	159.85
195.55	151.716
30.05	741.448
391.05	49
482.6	77.85
140.45	131.42
34	285.322
20.05	278.078
29.8856	29.667
162.8	153.058
230.75	6.47863
194.6	5.42997
61.2547	50.4805
39.2292	710.275
28.0726	142.968
84.0171	298.619
24.1921	892.057
21.5853	83.3
80.5288	102.2
215.048	183.2
18.7877	18.95
57.122	95.05
51.3195	111.2
168.266	24.85
150.656	467.3
84.5097	497.25
40.1976	60.55
71.2831	221.9
93.0004	712.6
46.7293	59
770.15	6.65
411.95	13.55
50.05	295.65
62.8	235.6
145.65	16.2
8.35	334.3
44.75	55.85
100.45	578.75
275.6	27.4
51.35	70.3
45.05	69.7
41.35	147.6
299.3	74.15
50.15	606.9
226.25	560.45
164.75	40.75
52.05	173.9
115.25	215.907
161	128.1
29.55	67.2
188.15	40.9
519.65	46.15
6.1	278.35
363.7	328.505
110.2	44.45
210.35	327.078
137	332.1
218.393	20.85
20.1	423.7
159.8	35.85
147.4	227.85
7.15	147
142.4	61.05
399.75	20.1
251.192	159.35
27.4221	24.35
40.05	6.6
28.1	263.2
37.9	123.2
51.9	224.45
55.4	138.05
195.75	23.9
39.6	450.75
85.1	148.2
69.95	91.8
198.8	133.4
39.75	226.3
94.35	66.8
11.2	267.6
213.8	10.45
70.75	79.3
32.15	9.75
81.45	219.35
257.55	70.4
611.45	79.3
24.15	20.85
81.85	161.75
35.85	51.5
43.9	95.6
244.75	72.65
100.7	58.95
37.85	247.9
12.4	178.75
5.2	60.55
22.7	76.5
23.15	303.55
93.3	107.5
83.75	28.5
414.2	106.05
107.6	496.15
30.3	118.219
613.35	133.2
142.8	330.65
31.2	168.1
72.9	917.8
1125.8	17.05
158.35	330.85
102.4	115.65
67.85	19.1
70.0198	9.3
54.45	21.1
160.25	44.1
70.9	475.401
7.65	33.2
33.5	47.5028
65.7308	55.5469
133.45	10.65
56.5	39.9
43.95	44.15
55.2	205.55
77.75	284.45
294.6	166.831
157.85	201.1
30.15	150.4
44.6	89.75
5.3	416.707
15.1	147.55
61.1036	38.05
8.53638	7.8
34.8513	29.65
28.15	179.94
35.5	250
546.8	302.889
135.75	14.2
111.4	426.068
922.2	321.448
211.5	177.2
26.5688	146.998
62.9	459.196
399.2	37.3
416	280.112
181.543	20.2
55.35	376.661
135.05	98.85
16.75	331.05
175.25	556.7
62.95	469.15
142.01	154.6
99.9	393.95
35.511	355.8
112.2	28.6
62.5	400.15
161.182	40.4
18.3517	394.15
32.0517	237.115
15.1541	10.1484
97	28
94.9376	7.65
468.05	125.9
72.75	78.2484
24.5638	28.35
357.45	219.65
45	317.924
57.65	5.8
63.2	483.75
39.35	423.95
35.35	238.15
107	537.25
64.05	180.6
314.75	344
54.3	327.85
52.25	150.65
87.4	109.2
240.384	7.35
66.2	42.55
365.4	179.55
342.226	52.55
13.7	55.1
36.5	55.4
171.5	137.65
20.35	154.85
77.15	17.4496
11.85	315.2
123.65	99.85
85.2	126.15
134.9	31.75
97.4	293.15
34.8748	497.75
340.3	578.85
80	392.4
30.8	37.7
441.8	77.6
57.1	202.25
6.15	100.05
290.05	484.75
160.3	19.4
271.25	46.9
65.1733	122.05
191.261	37
708.35	13.8
92.45	46.45
21.75	128.65
73.55	148.1
35.7	70.8
94.55	25.4
153.1	56.9
53.95	223.3
283.1	123.1
51.35	113.5
102.55	29
8.7	82
	822.1

## Sheet: Figure 3G
Temperature /°C	τO/s	τO error/s	τC/s	τc error/s
15	516	111	485	119
25	360	55	277	37
30	238	29	229	25
37	188	21	166	20
45	153	31	190	13

## Sheet: Figure 4A
RNA: 5 nM and Enzyme: 80 nM
τO/s	τC/s
216.551	86.3703
319.778	44.7753
30.0849	25.1653
18.3706	17.2743
146.7	106.8
0.1	0.6
0.05	2.15
8.3	0.25
68.2935	59.3065
0.5	159.6
0.4	0.15
52.35	189.55
45.35	631.55
32.1478	379.752
524.1	39.7
1.95	53.85
90.85	52.25
54.05	14.35
211.15	41.25
38.6014	0.85
22.8865	31.95
12.4	3.06215
281.1	1.65
100.2	7.2
0.1	81
144.65	87.8
193.466	0.1
88.6	26.8845
552.35	109.85
0.05	21.2
4.3	26.65
0.2	0.1
0.4	0.25
1.05	0.15
13.55	25.8
103.75	0.05
28.2	31.05
16.85	15.75
17.35	9.15
0.15	13.25
3	1.2
0.35	0.3
187.7	8.05
0.05	4.6
0.4	0.3
0.554382	0.1
590.696	27.296
268.69	0.403187
0.05	13.3102
1.3	1.2
1.65	0.05
0.95	61.65
2.65	1.05
2.3	1.6
52.75	0.05
385.1	19.6
0.8	14.05
1.85	8.05
6	0.15
799.8	1.85
128.8	13.95
13.45	41.15
1.15	233.35
5.9	0.7
130.35	146.9
152.9	13.35
282.55	39.75
114.3	117
10.95	61.75
27.1	27.6
0.3	33.5
14.35	67.2
4.3	18.35
0.65	7.7
0.05	0.15
2.3	0.15
0.4	3.65
2.45	0.15
4.65	5.1
4.05	89
1.45	2
1.6	49.25
6.85	0.45
2.15	0.95
3.75	0.6
127.55	4.55
282.6	32.85
226.2	0.2
147.562	0.25
42.1659	23.2
1.10581	0.3
0.47392	11.7
220.703	1.4397
77.75	40.1389
0.15	0.947841
0.2	0.263289
59.2	19.25
202.1	163.45
95.55	3.35
0.49485	61
1.81528	108.6
0.594518	40.25
4.80581	102.85
591.835	75.9
225.718	0.384884
93.0739	67.9824
117.415	2.99236
0.711628	0.295681
6.83854	20.957
10.9752	85.0846
170.889	78.8098
80.993	13.4515
116.466	0.559136
0.405814	0.153488
130.672	1.0814
29.7771	11.8176
94.4329	155.683
1.87625	12.1141
0.107309	19.4276
480.736	68.7304
212.315	108.477
160.19	52.3638
28.7982	23.7151
0.155482	66.1932
193.8	0.268272
175.95	0.214618
2.35	41.1832
178.85	60.9764
676.25	12.3076
0.45	129.634
0.05	0.621927
18.55	44.45
1.25	151.65
34.5271	34.95
0.151195	0.45
51.2823	55.45
3	0.25
62.3	0.55
0.1	0.35
242.2	3.25
238.15	2.2
172.2	0.95757
7.6	17.1319
130.95	14.854
85.35	8.55
112.25	3.9
15.2	0.5
110.25	2
2.25	87.7
320.4	23.4
427.75	25.15
129.981	37.8
110.038	6.1
705.368	15.2
234.563	22.9
1.7	72.3
115.85	8.1
769.75	72.55
1.15	8.45
1.1	9.5
212.05	117.15
476.25	40.0882
46.35	14.1862
76.9	105.15
2.05	12.9194
74.95	13.9914
955.9	78.2
1.7	3.25
344.35	285.3
0.8	34.9
0.05	0.8
1.9	40.1577
440.7	0.15
81.1	44
83.95	108.65
31.85	336.65
83.95	10.55
337.6	41.05
48.05	0.6
62.95	7.4
96.0595	23.65
0.633887	1.25
0.105648	74.4
0.475415	1
629.1	0.4
1.08405	0.15
133.365	3.15
429.003	66.15
0.936877	13.65
0.0799003	207.1
43.2425	25.05
5.00083	141.1
144.65	108.15
65.35	12.2
53.2	45.2146
379.1	79.5847
0.2	0.0528239
439.5	0.633887
47.05	0.424252
1.60532	110.207
5.66877	105.732
0.300997	51.6493
22	0.0950166
0.3	20.0394
2.2	1.31877
0.55	2.56777
42.5	37.5375
289.7	84.15
6.9	55.65
125.9	21.85
199.15	145.95
11.9	15.1
42.7	0.15
24.1	10.95
24.95	209.1
19.9	46.1066
69.65	0.601993
248.024	4.41462
182.895	3.90166
0.100997	82.8
246.171	0.8
241.552	0.35
69.399	0.3
38.4312	122.7
1.1809	29.75
1.89718	32.55
589.15	40.55
80.6	0.35
0.25	0.35
293.573	0.65
98.3	129.35
65.95	9.05
249.55	146.1
610.75	35.95
1.95	63.2837
2.5	18.1648
122.167	188.116
40.35	0.151495
61.2	293.45
0.05	131.247
388.5	76.9699
0.15	3.85066
1.9	12.1945
358	1.89701
344.2	64.65
269.6	79.35
0.5	0.7
0.75	95.0775
302.95	7.3
219.85	1.3
499.4	63.25
1.05	35.85
0.2	24.9
430.35	121.1
446.317	1.6
0.05	55.9327
2.55	276.8
218.75	10.1
1000.2	9.95
1.35	4.15
163.85	148.65
243.8	2.9
0.15	0.4
0.6	3.3
0.35	158
375.7	29.95
23.3	22.35
7.95	35.6
383.5	1.05
55.6739	1.7
320.338	64.4
571.825	18
0.1	1
2.6	78.75
281.87	0.3
4.82669	42.15
51.4896	105.633
45.7747	25.75
333.888	30.45
1.6	0.1
123.9	0.2
40.6	15
119.973	41.65
211.261	1.35
2.53984	135.35
77.6	23.8
162.452	0.6
113.98	1.25
116.15	0.35
1.5	0.1
145.7	48.35
471.4	1.9
228.52	0.85
60.35	18.3273
10.3	39.9118
2.8	28.4018
1.3	0.7
236.85	0.25
149.3	284.7
0.8	19.857
489.55	7.83028
154.122	24.7012
643.503	44.11
0.55	14.5689
553.75	130.012
0.1	6.05
0.1	179.6
400.715	39.9116
47.8659	43.1994
450.35	32.5373
133.95	63.9273
188.2	38
334.734	9.28685
5.65	121.63
97.65	120
274.95	0.65
67.3353	9.5
28.85	85.1
0.3	37.2
0.5	123.88
26.05	0.1
218.579	0.7
2.8	13.15
154.036	0.15
157.2	27.35
7	67.0616
213.65	0.55
96.7462	80.95
282.25	37.7744
168.65	145.8
103.15	0.1
89	56.5
397.443	0.15
53.55	0.55
54.15	20.7
150.5	54.8346
177.25	29.1341
109.903	16.85
0.200664	63.9
135	18.45
373.3	36.9
19.7	30.9162
13.35	24.3
5.42043	97.05
0.553654	99.8147
326.154	51.8137
263.446	145.75
1.85	0.05
204.75	16.95
64.55	21.1
0.3	152.521
99.35	38.45
104.4	26.8639
13.2	16.3
103.05	15.9
6.4	29.85
7.25	66.7038
0.4	61.9
112.85	23.8
93.95	73
193.55	31
109.692	39.8
0.0561462	30.5324
0.224585	16.5
0.280399	15.15
10.2346	16.65
87.65	173.9
112.3	57.9
101.6	1.00332
125.05	32.243
66.1	56.1
0.7	17.75
0.9	25
0.1	91.7
175.7	93.05
0.3	4.02658
0.05	6.79485
95.15	1.45382
2.4	0.05
0.95	22.05
77.55	6.55
3.65	148.55
0.15	3.8
1.15	124.95
1	34.2
0.45	13.15
252.15	36.8668
224.161	1.75
291.6	112.7
1.2	5.2
12.9023	5
6.32093	75
21.5281	311.05
1.91894	14.6
257.624	0.898339
0.15	0.168439
0.4	0.112292
53.35	0.783721
346.62	45.3
158.58	0.65
96.15	20.55
115.498	48.5
17.0478	71.2
118.384	0.25
0.05	0.15
52.2	0.5
185.65	0.25
26.1	2.6
0.25	67.85
58.85	0.6
1.15	0.25
1.25	41.9
0.3	93.7
1.8	4.7
17.4	32.05
166.05	0.55
15.9	3.85
156.35	0.4
484.8	0.8
114.1	0.7
197.9	30.35
0.3	162.839
23.65	182.35
260.9	72.1
57.1	0.25
21.25	1.95648
2.35	1.40465
3.5	0.252492
432.95	4.24186
106.95	58.8
1079.75	0.4
71.4	0.4
8.85	71.7274
4.45	25.238
16.25	67.535
0.1	124.05
572.9	15.8309
169.65	119.546
252.6	25.1935
117.699	20.25
148.15	0.15
1.75	114.9
0.1	2.15
123	0.15
52.2	78
21.55	67.95
128.7	0.3
5.6	0.25
565.15	0.15
141.45	120.55
0.05	3.4
165.6	49.6
129.15	41.35
112.8	55.4
411.55	51
75.8728	21.15
31.55	16.45
244.15	0.45
407.387	5.05
211.35	70.55
160.8	117.2
262.2	0.35
141.75	2.55
103.9	6.95
71.75	10.15
478.8	11.3
245.1	84.35
400.3	237.9
39.95	62.8
396.15	1.3
125.15	8
547.45	6.2
17.15	24.75
28.1	0.2
9.26777	44.4
452.754	20.7
735.559	71.65
105.701	58.1008
169.961	174.9
220.686	0.2
127.34	153.65
301.596	4.2
72.2111	50.55
101.5	11.75
72.6	0.05
315.65	0.55
30.5	73.15
3.95	25.95
129.7	2
163.4	125.95
64.95	180.7
178.35	13.35
0.1	85.45
423.4	60.3772
256.55	149.4
1	185.1
447.25	10.35
75.15	22.7128
49.65	21.6
50	69.85
4.3	179.15
366.35	9.9
22.6	42
523.75	70.15
36.1	24.95
203.05	96.1
697.75	185.8
192.66	186.8
242.35	59.55
20.45	160.5
27.5	19.05
0.25	35.55
273.3	10.5
1.1	19.2724
68.2	46.3193
124.85	9.42741
44.75	0.0511628
306.764	21.1852
1.35	95.8066
194.278	30.7857
33.0885	50.0111
0.105648	28.3525
157.839	59.1905
153.008	89.3832
111.4	98.85
2.45	0.25
0.25	116.5
1.55	15.8
0.2	0.8
0.05	0.4
0.35	155.1
428.8	28
398.1	70.1
14.1	0.1
229.6	62.35
85.2	31.95
0.6	19.05
41.5	6.15
0.45	1.85
716.7	8.7
8.6	20.35
5.6	1.55
14.85	6.05
234.6	34.8
268.5	32.15
41.15	44.3
219.05	42.4
0.05	129.1
498.9	40.9
161	123.85
14.45	45.65
3.85	101.09
0.3	5.35
16.95	27.8
44.75	6.5
42.4	1.6
60.55	69.05
205.35	49.75
0.9	22.55
146.4	0.1
0.1	55.05
0.05	200.85
6.75	34.91
0.4	150.486
1.55	150.4
107.75	1.65
351.2	7.62641
0.1	49.7224
81.5	0.316944
20.85	65.3156
0.2	88.3
0.1	180.75
520.75	31.65
13.9824	0.8
592.2	1.75
32.2	8.55
35.55	0.65
1.35	0.65
439.35	0.6
97.8774	57.9
0.75	61.7
29.25	0.65
47.3664	21.2
119.5	189.7
78.95	1.7
0.4	2.6
46.1	18.9
110.1	233.05
262.35	0.15
136.15	95.5
0.55	41.1
270.8	43.4
100	84.2
389.15	8.3
247.6	0.05
1620.85	1.25
66.6	41.75
144.7	65.95
135.55	8.65
251.7	0.8
440.95	0.5
160.65	0.35
0.7	0.95
0.2	7.25
6.3	9.1
0.35	189.55
14.25	366.2
58.55	0.35
133.265	29.6
13.0118	0.05
75.863	0.1
344.8	51.6
241.45	42.3
454.354	0.45
1.1	72.7
20.45	38.05
0.1	0.05
1.2	37.7
0.25	1.4
37.2914	2.1
166.393	8.2
144.405	15.5098
0.106312	43.2578
140.413	70.6
274.02	73.55
106.456	2.5
920.429	236.65
4.33291	37.6226
105.537	1.9
279.775	3.2
55.3058	9.9
131.45	30.0336
493.1	9.9
0.8	288.45
572.2	0.9
15.1	0.55
4.05	1.7
0.55	0.2
2.05	35.85
24.85	70.95
2.2	0.3
18.05	93.15
0.1	133.85
24.5	0.55
128.35	1.6
133.7	45.8
340.25	26.85
0.55	14.55
248.35	17.95
192.65	34.05
70.4903	13.35
186.788	43.7
428.171	28.45
190.688	24.85
19.0488	23.15
251.358	0.5
54.5726	55.45
120.26	90.65
67.9015	150.2
4.32015	218.685
187.742	46.95
649.612	7.62525
146.65	81.65
47.95	19.35
421.8	109.25
13.3	28.546
140.1	2.35
95.2	3.4
33.65	0.65
327.2	2.1
121.65	2.05
79.65	95.0153
855.2	49.6434
35.5	27.2847
0.05	0.634551
264.75	100.775
2.95	24.1691
188.7	108.487
1.9	116.593
190.5	80.1144
45.05	2.58319
27.8	2.10242
136.45	154.694
212.75	50.746
5.3	17.4
0.65	1.1
5.9	55.8
7.3	31.95
1.4	40.2
1.9	16.5
0.3	116.8
0.8	0.4
0.45	1.6
0.25	1
0.05	3.7
0.75	23.25
183.05	0.15
254.95	168.2
67	47.65
1.1	14
89.8	2.5
1	36.5
143.55	254.05
30.15	16.2114
0.65259	84.9455
247.353	24.0585
0.65	65.6249
0.2	87.5863
6.3	24.8465
125.65	83.8299
56.1518	19.3137
0.752988	63.9408
0.200797	0.604726
1.15458	277.184
11.95	51.4848
2.75	86.2
1.85	18.2
4.65	51.75
4.5	153
205.359	104.95
78.7	79.05
54.9	3.85
111.5	221.5
33.25	11.85
25.3	54.2
0.15	48.6
4.05	2
7.2	8.6
1.4	1.6
25.9	0.45
5.1	107.5
707.134	20.1
1494.65	0.4
288.35	3.2
184.15	0.95
33.0159	12.45
1.25	59.65
13.15	12.9
0.6	29.55
84.25	38.9
27.2	12.5
2.45	0.1
0.5	0.55
63.7063	91.15
1.25	0.4
24.45	0.45
45.8089	0.5
190.993	0.2
268.068	0.5
20.7857	39.5
1.05017	0.55
237.569	1.55
13.1312	12.45
13.55	21.3
4.85	63.95
1.6	99.05
5.55	8.65
55.6088	23.65
167.137	128.5
125.694	44.1436
184.69	0.200797
131.358	193.1
196.823	0.3
113.75	23.05
347.55	12
32.2751	1.95
88.05	1.05418
71.2	0.150598
211.616	1.20478
175.91	7.78028
110.893	13.25
17.3395	23.55
14.05	2.2
28.8167	5.55
0.301493	0.15
312.215	74.1914
1.3	1
5	0.5
19.4567	0.85
35.8157	0.45
216.15	0.05
0.2	2.9
50.8791	20.1
329.95	0.35
38.9	0.2
161.8	73.9
148.4	16.4
307.25	19.292
1.1	16.7313
239.6	60.25
797.45	10.75
113.25	37.5
224.272	39.2341
71.8751	0.25
2.04801	40.6
66.8975	3.55
7.72264	2.05
0.40995	17.85
3.53582	0.7
83.2532	1.15
258.228	1.1
0.943284	2.24371
27.2224	0.35
63.694	101.491
37.9296	0.513289
68.35	56.05
49.95	3.13173
1.91891	5.91478
130.315	11.4463
3.05	26.0035
55.5764	7.5
34.2699	8.9
125.718	4.05
2.27413	8.4
36.844	1.1
455.52	4.58023
320.9	53.3973
81.8234	46.7425
960.1	24.9919
164.4	0.6
36.75	7.75
10.65	135.521
0.95	37.4037
126.705	16.45
54.5871	14.2
529.8	94.2839
12.2	170.562
23.25	18.9299
8.8	20.4661
3.2	0.55
1.30647	2.96468
1.9	0.502488
155.1	34.05
1.15	31.75
114.6	21.55
5.4	30.6433
32.55	70.4343
49.5	74.7
1.3	18.7
0.1	73.1709
14.2	22.8
201.1	15.75
108.1	32.8
0.95	23.5
0.1	85.9
0.8	14.65
2.25	123.2
1.35	201.6
1.1	123.817
16.35	87.3209
0.1	6.83682
13.1	28.6328
6.15	1.12637
2.65	1.60522
1	5.12537
7.45	130.35
0.75	0.505224
0.55	0.21791
0.95	3.04826
0.45	183.66
0.2	42.8654
1.35	98.3749
3.1	14.8
86.05	1.96343
193.25	0.353483
78.8	10.6988
17.2	324.824
2.86144	135.8
0.675871	6.11642
3.70498	33.751
238.055	76.9209
4.32935	152.486
446.008	76.4
135.389	49.45
1.3408	43.0766
398.23	9.05
254.75	32.7
22.15	26.15
198.75	166.9
118.5	0.45
92.95	2
306.25	4.95498
0.9	0.502488
0.05	74.25
0.55	88.75
58.1	12.45
5.5	13.95
76.2	9.85
182.35	3.96642
127.3	35.3771
0.15	2.35
116.8	218.35
0.05	31.75
233.15	0.4
906.8	136.7
179.95	20.8
53.2	57.65
124	0.45
40.9779	0.1
57.05	0.2
174.65	86.35
34.7	35.2
27.9	67.3
101.65	6.4
0.45	14.55
28.85	18.85
48.75	0.05
157.3	1.5
343.2	5.55
5.95	0.95
33.35	0.7
55.9	2.2
14.9	0.8
15.8	2.6
	17.5
	20.95
	12.5
	0.75
	3
	2.9
	0.05
	10.65
	2.2
	107.65
	140.25
	2.8
	38.35
	121.05
	26.2888
	1.30771
	10.5037
	15.3025
	8.06244
	52.0652
	195.008
	5.89328
	69.6129
	5.3
	39.9
	0.5
	5
	48.15
	128.1
	0.7
	0.25
	0.1
	90.5
	15.65
	0.1
	93
	50.7
	16.8
	0.25
	16.5
	0.25
	49.1
	27.8
	31.95
	58.95
	19.75
	2.05
	14.5221
	88.5
	1.3
	74.85
	2.85
	66.15
	0.65
	6.25
	1.55
	200.4
	6.1
	0.5
	0.55
	1.45
	0.15
	155.85
	3.15

## Sheet: Figure 4B
RNA: 10 nM and Enzyme: 80 nM
τO/s	τC/s
38.9668	29.1421
168.785	43.9434
0.1	0.3
153.117	16.65
138.369	117.336
592.337	164.587
229.911	99.5483
1.80449	0.801995
0.0503741	4.73516
38.6368	2.21646
16.5	27.8112
23.9641	731.169
70.7224	43.2942
0.05	0.7
15.2	92.5
47.1	142.15
4.70914	342.591
9.01113	85.8889
36.6	20.05
66	9
1.25	2.85
5.55	35.85
6.7	4.7
0.35	16.65
6.1	1.8
13.4	0.9
3.65	11.15
22.9	14.6
2.1	0.4
0.8	0.65
43.6	55.3
58.4	0.1
1.35	53.95
110.95	85.55
162.35	0.6
42.75	46.05
18.75	27.65
34.05	10.15
191.35	16.25
1.3	21.4
39.4743	6.35
45.45	25.0257
113.657	7.7
182.358	18.7
33.6	27.8914
54.1958	51.0442
333.45	16.3
80.05	15.6042
208.7	6.7
41.7	15.6
31.65	7.85
100	125.5
24.8	22.25
98.1	28.05
225.65	40.95
6.8	66.65
4.1	84.3
1.3	117.304
4.6	1.65
208.8	51.95
0.2	1.7
0.1	1.05
0.1	2.8
12.95	0.45
0.55	7.05
96.8	0.1
39.45	0.1
25.95	3.15
0.55	0.05
0.95	11.2
181.45	7.5
0.45	87.35
69.7	0.8
0.45	0.25
0.55	5.55
0.6	0.65
125.75	0.5
1.95	226.3
155.35	17.3
0.05	23.05
41.75	30.35
2.7508	16.35
1.91315	0.5
16.0492	1.2
12.95	40.7916
0.5	0.234263
34.55	1.66096
95.75	22.75
24.1129	1.1
0.855777	3.65
0.05	7.2
283.75	84.15
0.3	7.76653
38.85	57.8647
0.05	43.1
216.95	0.55
21.6	0.35
126.25	0.45
67.7	0.2
132.65	47.45
0.45	174.3
0.25	11.95
48.45	82.05
50.55	62.6
23.3	37.2
96.9	0.7
1.1	0.35
104.35	44.6
8.6	7.75
2.35	0.85
4.65	3
0.55	36.65
2.4	41.2
0.4	0.95
3.05	0.95
10.6	10.3
1.25	0.5
0.75	0.95
28.75	1.35
4.35	0.9
0.1	0.3
2.85	2.95
1.7	1.7
0.55	5.7
1.55	0.2
0.9	3.5
95.1	1.65
46.95	0.75
140.8	21.5
0.15	3.15
278.6	101.75
334	60.9
173.45	198.45
174.95	0.5
40	7
1.3	12.35
252.1	27.4
116.7	14.45
60.05	49.45
125.2	0.3
296.5	1.15
3.8	24.75
0.7	0.35
2.1	76.9
1.2	30.95
0.6	123.9
57.75	6.95
146.6	16.4
102.903	0.05
91.85	0.6
55.9	0.2
83.2	124.3
230.75	150.635
203.5	16.5
70.15	60.9
56.2	66.3
1.9	99.15
4.5	93.65
105.8	2.95
120.5	29.95
56.2	12.75
0.55	1.45
152.4	16.15
27.05	23.8
5.35	132.85
2.3	3.85
3.5	0.2
18.7176	26
155.028	37.35
21.9841	299.7
315.826	39.2
255.8	96.05
33.746	28.304
392.76	38.5159
143.137	13.9739
33.1229	24.95
257.999	57.654
87.141	10.6719
91.6475	18.2679
129.355	118.988
248.84	44.8982
36.4885	22.0821
16.2502	0.131229
28.6678	25.8244
0.058804	66.9342
4.37874	63.6449
161.77	70.6834
413.734	14.5551
69.5085	13.695
0.583555	0.117608
61.9198	0.235216
289.581	0.176412
67.4865	16.6017
65.158	36.6239
259.413	37.0821
32.7689	28.5905
16.4347	83.2008
146.097	18.407
97.85	39.0728
158.5	37.693
0.05	74.5199
0.35	13.6699
88.2	13.3997
1.05	22.7547
48.6	36.1786
6.35	1.9
0.75	120.9
0.1	8.8
1.25	0.05
57	23.05
251.5	25.95
221.05	1.95
5.5	34.85
0.95	1.45
70.9	0.1
215.4	1.25
2.45	28.7
54.65	53
158.705	22.4
159.4	19.35
64.55	17.1
19.9133	18.35
90.15	16.75
376.85	36.25
156.55	1.65
23.7347	28.8
102.697	33.6739
98.4454	16.4706
1.95	57.7
391.95	33.6
1.6512	44.2367
4.3	34.65
85.3667	14.7
42.95	14.3653
206.65	46.3529
32.8267	87.2
51.4	19.3046
11.25	20.8
9.00458	19.8
0.0503984	39.05
61.1532	14.4988
16.05	27.1333
4.95	5.65
10.05	24.25
21.6	45.05
3.7	125.323
137.515	74.5
81.6096	20.9972
135.403	5.09024
88.6	0.554382
4.85	8.95
71.65	7
55.0553	41.5
228.8	10.2
94.1	5.65
41.0864	15.75
61.1223	10.9851
25.9407	13.6376
75.3003	19.7
113.74	44.6346
260.567	87.4
14.0231	0.65
463.3	58.7447
30.05	172.05
0.05	8
148	55.9136
62.9	16.4277
71.45	21.9332
1.6	46.7757
1.3	24.7103
0.9	77.1826
56.4	132.327
66.75	65.4842
352.5	81.5
49.9	2.4
18.85	0.05
86.8561	0.1
297.189	99.55
0.35	97.1
110.35	1
351.9	1.1
94.75	0.9
280.75	2.85
193.95	110.2
137.85	45
0.6	18.95
2.05	99.05
160.326	7.25
4.04514	0.75
203.382	38.105
68.55	0.1
171.583	18.3
276.25	149.2
178.9	19.3
95.2	13.25
222.844	26.85
141.2	37.2
51.251	0.1
328.082	27.5
34.3075	30.8241
22.9696	7.52244
100.315	72.65
199.271	84.9173
22.4779	52.75
160.007	137.2
0.054485	63
166.865	78.95
437.668	87.8
246.55	79.4061
93.45	17.25
516.6	17.699
7.45	125.814
0.35	120.757
0.4	17.3824
71.15	5.57243
112.1	54.8915
55.65	0.108804
0.25	34.1221
0.25	43.1889
0.4	380.832
173.6	7.45
333	2.35
15.6	3.4
0.05	19
240.85	0.7
58.2	2.05
57.8	3.1
232.6	4.05
49.25	0.95
21	26.95
13.7	0.45
62.6782	1.5
184.8	14.8
27.45	8.9
104.4	27.25
56.1	0.2
16.3	17
41.9	13.3
61.25	88.05
28.2	26.65
53.55	41.4
74.9	0.35
75.9	0.1
45.85	19.15
5.9	116.972
108.25	65.4
0.15	63.6
24.85	24.3
2.6	70.35
0.2	122.7
14.8	4.05
0.35	57
88.6945	15.95
89.7352	0.7
22.2	34.1
138.55	62.35
37.7691	104
0.6	5.15
3.5	0.9
121.45	38.75
170.04	73.5
16.1244	1.8
10.1483	0.05
29.9633	83.15
86.0698	30
77.3924	37.0055
450.418	104.865
64.4691	0.4
1.01412	77.5809
30.097	2.05
177.308	172.65
281.95	1.3
92.6	7.85
175.05	81.2542
11.45	17.6613
107.25	129.967
84.45	20.6277
337.2	32.3894
219.2	34.507
96.85	82.2651
44.65	22.0962
183.6	0.355814
214.25	0.0506645
601.717	18.6533
150.3	66.0899
2.85	10.8
5.35	134.85
270.6	59.2
7.2206	65.45
46.05	41.45
4.95	1.05
0.6	11.7
2.1	56.05
0.15	29.8
0.4	54.95
0.6	29.7
262.3	83.15
208.65	68.9
112.45	13.2831
580.1	1.05
53.25	6.5
36.55	49.25
10.2	97.5
18.9	40.1432
2.2	32.4
48.6	3
1.35	42.1
9.05	0.8
3.1	0.35
4.1	20.6
1.3	10.75
15.05	81.65
25.25	44.45
108.05	40.05
9.45	221.55
43.15	14.5
107.75	37.15
1.7	19.55
0.2	0.05
0.2	1.7
0.4	4.2
377.65	7.5
499.25	4.3
220.7	1.5
317.95	0.75
162.1	0.7
11.45	12.6
204.7	28.2
27.2	58.65
148.012	23.65
7.15	56
84.7429	54.15
211.231	0.6
1.30648	1.25
95.5266	9.6
0.202993	43.4
0.0507481	21.05
131.784	136.5
23.5325	28
211.964	22.05
0.80798	218.15
64.2485	16.85
62.5692	140.05
224.8	27.9
18.4081	231.288
0.651621	18.65
27.5137	18.4264
25.2419	1.30648
99.2616	85.3118
0.605985	0.202993
91.4783	3.04489
1.20599	2.18217
29.97	46.144
148.6	10.508
31	54.9253
1.75	0.80798
214.9	0.0502494
136.45	63.6923
73.95	22.7258
69.85	0.651621
137.05	87.3703
3.4	64.4161
0.7	60.2877
188.833	14.8789
1.7	0.454489
2.55	1.70848
0.85	4.22095
97.25	30.3
275.7	175
300.55	37.25
0.15	1.05
1.25	33.65
179.65	111.75
0.95	27.55
294.45	56.35
41.45	34.55
51.45	0.45
78.3	4.95
84.35	107.867
243.598	76.95
110.016	0.6
25.9998	24.9
8.00538	26.55
10.8353	16.4
2.29562	27
0.105179	0.5
221.028	0.4
56.2833	91.2
28.9068	2.7
105.437	4.35
377.259	33.75
1.38068	3.75
200.696	24.05
62.2596	12.8
4.2	36.2525
31.3376	29.95
260.2	49.8359
0.260956	90.4755
577.327	11.8886
12.7036	16.7566
71.2	33.1353
170	1.06574
41.8472	0.157769
42.3207	56.1916
130.3	38.3225
32.85	78.2249
192.845	6.70697
104.917	0.564143
19	40.2976
87.95	125.939
1.65	154.805
0.1	42.8878
78.55	46.5124
16.35	16
168.55	120.051
228.45	0.260956
74.3643	3.3
585.962	143.596
19.2	21.3966
96.7	26.0552
118.45	163.995
97.15	110.85
23.3973	23.2
28.5166	68.4
179.371	67.75
19.4063	49.4882
4.86512	101.65
53.7537	30.65
43.3688	35.7
0.15	0.4
88	0.05
101.85	41.8
59.6666	13
67.75	42.15
215	30.3799
90.9	29.988
35.4842	4.4485
55.7045	51.1487
87.6855	14.75
15.7884	17.3
45.557	25.8
62.3614	71.85
250.804	182.268
55.0251	84.4179
84.4	82.587
180.25	15.5032
153.45	13.9186
481.591	32.4203
42.6318	23.2573
123.8	0.1
21.1	85.4
74.4	19.2834
141.809	13.8
52.9425	53.9
43.5405	154.55
145.6	44.5158
62.15	126.846
29.95	106.1
47.05	125.814
25.8612	113.162
35.6139	55.893
162.25	92.6886
65.1838	79.25
30.241	113.382
70.896	50.2888
103.3	54.55
86.8	80.6
34.2	51.6
52.7	48.1269
95.8384	31.6
41.963	13.3629
266.904	30.2
26.1814	29.55
1.65	74.55
283.4	12.0182
0.2	46.4893
16.75	12.65
40.4	17.85
15.95	74.65
103.69	64.55
173.259	150.15
0.4	14.6388
62.05	16.9361
15.85	24.3662
75.25	20.7838
354.25	7.6597
60.6	49.2015
48.7	57.05
242.35	12.5
28.2	32.6
55.596	77.9326
5.35	72.4932
14.8645	0.718605
125.431	16.1684
118.75	0.7
37.3	40.45
170.119	29.75
128.9	1.5
183.55	3.85
29.65	2.4
22.75	44.45
189.9	115.56
61.714	62.4405
2.00664	0.55
152.078	154.15
171.6	67.5
1.8	6.85
96.2	49.2
6.9	99.65
4.85	26.85
43.4	35.8
2	147.85
23.95	13.7
15.9	58.554
2.3	84.5372
21.15	26.4973
31.05	75.3203
0.6	19.35
49.75	23.5811
142.8	26.6
14.3	31.75
1.85	76.6
0.75	11.4
63.8	29.15
85.4	13.25
6.4	0.351163
8.2	0.0501661
2.7	42.4
0.2	48.4
37.15	0.95
60.3	1.6
160.3	48.75
169.75	2.25
53.2	0.1
12.3	51.3
140.95	1.3
0.25	16.4
0.25	0.3
28.75	17.55
127.329	51.05
106.65	0.45
552.15	2.55
43.8824	60.5
13.5174	18.35
1.5	3.4
2.2	2.6
0.1	2
16.05	1.65
2.05	29.25
6.45	2.1
50.1243	4.2
137.984	0.9
0.107309	0.65
28.4651	22.35
39.3548	122.25
5.02309	70
0.103654	114.4
11.0043	29.4
68.1955	82.9
45.7244	48.6
36.5932	0.15
1.26013	0.5
0.551495	0.1
0.0551495	16.8209
0.0551495	24.5
30.7601	69.35
0.351163	79.1842
31.947	15.0659
134.239	0.05
70.9937	9.8
157.479	1.3
215.258	3.7
0.94485	11.7
73.5056	2.3
82.3262	47.2
4.96013	12.2415
97.55	12.15
202.15	0.214618
110.4	0.321927
29.85	18.9208
54.05	75.1027
123.4	0.681063
356.6	0.310133
255.3	75.3982
177.761	23.1086
1.65548	97.4266
44.0045	2.17824
223.9	0.330897
43.55	0.275748
18.35	0.110299
183.05	1.65548
443.45	0.451495
61.15	1.20399
286.05	135.662
15.3367	65.9693
10.6113	29.2548
3.5	78.6556
35.35	16.704
0.2	0.0524917
33.6	73.1688
81.2483	15.839
0.05	101.455
0.35	144.7
79.6854	48.75
7.8985	159.8
127.63	89.3
68.6	63.15
30.05	103.25
0.85	18.45
19.45	15.65
5.4	11.8
1.7	73.1
110.35	2.00664
0.05	0.601993
223.492	90.3208
122.25	31
43.1219	36.3
110.491	80.95
393.3	17.35
0.85	39.45
95.9	14.65
0.25	29.9508
0.6	0.351163
36.4	7.45
90	1
0.1	6.7
0.45	1.85
0.35	40.8
34.35	1.00166
76.65	0.4
59.95	8.4
158.6	14.3784
0.4	26.5076
104.6	18.25
24.05	24.6
151.1	1.65
276.65	78.5
1.40465	0.7
9.35	0.55
9.55	0.15
76.2	55.65
88.4	1.5
47.5	34.7083
24.6	74.65
2.5	51.6944
2.1	22.7706
0.65	39.3
100.75	80.8
93.8	1.45
245.55	6.15
0.3	0.2
2.45	5.2
2.9	26.95
2.85	0.05
14.7	0.55
250.9	0.4
1.5	0.75
0.5	16.05
0.6	14.3
0.1	45.85
215.3	0.15
211.2	14.7
0.7	59.9
61.7	29.65
95.2	67.2
78.3	11.2792
13.4	14.6
52.9	37.85
0.25	17.35
52.45	13.9
27.85	83.2
66.65	22.45
166.1	32.1
3.35	31.5
135.35	47.45
1.5	2.5
33.55	48.55
5.35	133.25
68.1	43.8
121.9	11
152.95	6.65
135.65	0.5
69.5	0.5
0.1	26.55
0.2	45.3
173.5	1
115.92	87.35
0.05	1.35
35.15	23.1
117.911	68.2
229.75	117.55
44.5	1.4
0.45	38.05
1.8	21.65
14.9	102.25
70.4	24.95
4.95	63
1	2.35
316.45	76.45
36.6	101.35
63.4	83.7
244.4	64.45
31.9	74.75
21.75	0.5
240.75	40.75
76.55	0.95
69.65	1.5
98.05	0.9
0.1	1.65
69.3	104.4
114.9	27.7
115.6	15.4
29.9	0.35
101.5	0.05
345.4	11.05
240.85	40.4801
779.129	4.9
356.459	0.3
23.4728	41.5
158.202	40.9387
37.1548	43.8
67.9988	0.7
214.198	1.75
43.7206	68.1
1.41047	26.45
159.278	67.25
41.4022	3.4
94.2503	2.6
4.78754	22.15
15.1754	37.2
1.06047	20.15
1.27874	16.5
40.3053	28.5
57.5425	67
103.726	19.75
0.117276	84.25
13.15	23
176.45	14.7
179.95	88.45
330.5	0.05
319.4	0.15
14.1	42.45
42.45	63.05
77.65	22.25
48.3892	86.5
144.386	12.5
60.2	10.65
85.7	94.1
0.2	6.54037
4	68.6754
0.2	62.0076
2.1	51.8005
188.65	11.1761
22.2	132.178
76.75	122.733
56.55	44.298
0.2	122.514
161.7	1.26047
166.45	14.995
137.35	274.868
412.45	137.615
47.1	42.8588
197.9	16.6106
47.95	0.860133
161.2	2.45233
4.15	0.40897
0.2	73.7213
6.7	28.6161
14.9	0.645017
33.1	107.177
124.598	1
1.49302	24.2
2.87841	36.7
3.85	86.6
1.5	55.65
2.85	26.25
4.5	99.75
0.8	34.9
0.25	14.8746
4.8	151.8
3.6	57.45
0.25	56.4
8.85	67.5
72	0.2
1.14286	35
204.772	3.2
112.2	142.85
27.15	8.05
251.5	53.05
0.85	28.4
7.4	5.8
0.454485	3.45
2.6	27.6
1.15	19.3
110.05	54.1
0.4	121.1
0.3	57.95
150.9	29.1
25.35	162.1
75.55	0.8
0.5	33.75
243.05	23.95
69.4	95
27.55	43.1799
159.65	30.3083
37	2.55947
55.15	2.98306
208.95	1.25
63.15	21.2
74.1912	5.5
202.75	1.5
73.75	13.2
236.9	2
13.2	0.1
0.25	12.7
0.1	20.3
0.3	11.5
101.292	138.292
1.1	0.142857
0.9	72.65
26.2	49.2
14.15	44.95
127.729	2.1
28.9	224.85
54.6076	63.389
44.9965	0.856478
46.4307	0.65
26.537	65.95
87.3794	2.5
363.022	0.9
317.462	7.8
68.1505	7.55
33.2329	96.8
38.5244	0.3
241.608	53.15
4.73256	33.9005
2.59651	2.6
4.77907	81.3
18.5543	16.5
2.89568	41.3
96.4432	57.3
2.45631	153.374
3.16146	13.3347
0.0508306	57
184.049	8.1
53.3	152.3
94.3	0.45
3.4	2.45
1.15	5.75
3.75	1.85
126.05	7.55781
177.778	16.8
63.3	67
2.25	27
0.25	18.95
55.45	29.1214
19.9	71.8809
31.8	97.6865
104.65	15.4558
185.4	29.9734
30.9	78.757
16.65	13.6723
40.05	68.5047
2	134.338
20.8	95.1061
92.1	34.4663
4.8	11.0457
0.7	60.7513
1.05	45.0729
0.65	24.0093
32.5822	148.241
50.95	7.35316
11.65	3.88904
5.55	0.903156
0.05	6.81495
44.2	31.3714
2.4	3.48538
237.75	4.17508
115.7	2.03322
238.234	30.5314
61.95	4.8
92.55	59
62.7	54.6
1.65	0.5
170.1	0.9
64.95	8.4
15.85	50.9
63.4246	7.57209
30.5713	20.55
43.45	0.2
108.15	0.8
7.9	22.55
69.65	15.1
1.25	10.95
69.1	22.5
16.7166	19
60.95	56
436.55	51.8
91.25	1.3
1.1	0.65
2.25	96.2
24.45	95.05
28.15	0.7
0.6	18.25
54.1	0.5
48.85	0.6
139.714	38.1178
32.1535	30.65
81.665	42.8002
0.1	15.65
5.35	0.1
121.871	0.1
138.35	1.4
61.45	4.55
46.5	35.4
78.35	35.3158
194.104	19.8
13.9	121
0.25	5.25
0.2	0.1
15.4967	17.25
0.7	69.85
90.35	78.5
0.25	10.2
78.8	5.83505
0.25	8.0691
226.15	52.05
26.5043	55.5
132.55	24.85
80	0.5
62.143	0.5
458.85	47.3
29.8688	21.25
87.3012	10.2334
77.2	33.2
0.6	21.75
48.45	30.2
305.75	1.3
0.9	7.15
338.999	0.25
16.75	0.75
19.5462	0.25
37.1	2.25
121.05	128.586
1.15	14.0965
70.6	30.635
17.05	0.05
56.95	20.6
318.845	1.5
40.35	27.05
18.85	34.4286
20.55	10.95
17.35	72.95
44.2146	20.05
64.55	54.3455
222.65	34.7
88.7535	0.05
52.5545	6.35
15.302	3.5
69.645	48.0033
19.3748	7.5
59.0639	0.25
130.951	18.5
38.1322	39
69.5579	0.1
112.813	153.996
52.6262	64.55
244.358	2.9
91.2386	20.557
173.808	16.15
76.5881	39.6656
19.95	29.7645
28.3	13.55
114	81.85
8.6	15.7
22.2	49.1
3.45	18.5
1.5	0.45
11.2	47.9007
1.75	1.7
188.25	7.65382
228.6	12.1
5.75	16.2
263.8	0.1
4.3	18.35
31.6	11.55
189.518	11.45
166.3	14.5048
4.4	14.7
10.8	94.75
105.35	2.7
0.15	174.1
49.0743	109.535
2.05681	28.4
82.7465	228.85
22.463	26.7455
18.6508	0.381188
6.48173	14.4317
0.0501661	21.3802
90.1169	1.02723
30.4013	23.6248
0.55	38.3129
68.1653	31.6366
210.734	5.69901
85.15	3.99752
63.7586	49.2262
154.062	64.3629
66.7846	1.27079
85.95	70.5688
116.3	19.4782
226.3	55.45
86.4839	34.5
370.3	29.15
200.1	159.25
70.0375	13.9
127.6	1.7
144.05	18.95
159.4	1.45
282.77	3.45
0.250831	3.1
434.639	39.25
44.8498	46.5
0.300997	38.95
0.451495	82
0.25	3.6
2.2	60.5818
0.9	25.25
28.5771	9
140.552	0.75
134.375	17.75
181.473	0.35
155.482	113.329
20.3837	53.8284
102.491	24.6914
38.9153	39.352
265.409	21.259
38.3297	0.959468
52.465	0.401329
3.85947	14.6699
24.4058	36.7683
125.13	12.3
51.4126	0.85
56.6013	88.6271
22.9278	71.7241
0.107407	38.5
48.3449	79.5414
2.26282	106.291
148.305	15.1
150.104	29.8
171.935	76.7
174.799	14.9583
12.1524	49.7578
91.1078	10.9
45.3776	80.8
21.7543	85.9125
59.3638	14.8
175.12	24.25
47.5925	226.08
28.1429	78.91
25.2687	51.6781
28.1	38.9252
38.75	5.81927
7.05	12.1251
71.9	0.25
6.3	0.5
140.75	1.35
0.45	17.8098
0.1	76.4899
0.15	106.13
0.05	17.9365
22.75	99.561
43.15	27.9254
50.401	10.2618
0.1	89.4513
3.7	31.4884
0.4	11.015
128.8	27.6256
83	4.75781
131	1.07525
2	32.0294
1.1	42.8759
45.05	64.4434
2.95	0.322222
225.8	20.8066
218	4.87764
92.7285	8.56083
1.15	64.0846
7.3	18.1627
42.25	31.9707
56.95	22.3379
29.05	81.1242
88	96.7375
2.2	32.9755
6.25	102.299
1	0.381909
56.35	0.84359
36.7	29.2165
120.4	39.8046
170.05	3.25
0.9	39.05
0.55	39
12.55	2.1
22.3	14.3
0.15	20.2
84.7	3.15
60.6	0.1
110.7	0.2
90.3169	105.9
237.7	0.05
14.0923	23.25
43.1296	97.399
18.9726	11.8
1.34254	13.25
0.273383	1.25
19.5134	0.2
85.6249	15.35
44.5535	40.25
0.68806	0.7
162.273	1.5
17.1555	1.15
124.221	0.5
165.927	37.35
18.6667	90.5
3.57537	36.5715
1.34527	31.45
0.349502	0.5
9.31169	23.2
119.708	38
71.3739	33.9
2.24403	47.75
23.0391	32.7
40.842	0.25
6.71493	3
70.6075	2.1
2.09005	2.85
304.893	64.8
211.1	14.2
279.724	42.95
0.60398	2.55
61.1445	1.1
196.928	45.55
138.36	68.1
201.662	0.25
9.97413	29.35
121.236	14.55
0.432836	49.9331
21.8244	14
69.95	34.5998
94.95	27.594
10.85	85.6256
87.25	6.09552
196.2	4.34478
62.5	11.7052
43.1	18.8388
38.65	149.596
110.05	0.410945
507.35	0.660945
94.9	89.4022
71.35	33.74
41.9	44.9254
54.95	12.9142
215.6	5.1602
258.3	12.905
153.3	2.95547
44.4	23.4493
27.9	11.3609
120.75	23.6871
325.1	11.5642
0.15	186.324
1.9	4.65448
1.05	1.74975
67.05	0.26592
191.35	1.77786
18.7	1.23308
0.1	36.9037
0.2	9.34776
2.75	112.238
196.4	5.18159
0.05	59.9256
28	13.1485
12.5	11.1383
8.6	66.4182
0.65	28.3194
1.75	20.6132
0.05	0.362438
0.9	52.9209
5.5	32.4
1.3	67.3
342.3	92.9
1.8	86.7
1.45	28.85
44.2516	14.55
49.95	87.55
0.5	13.9
0.1	19.65
0.9	14.55
4.7	30.65
0.9	22.3
2.15	25.6
88.35	4.55
8.25	70.9
1.1	25.3
25.7	34.4
45.65	14.6
78.6	33.55
77.8024	17.95
13.05	38.2
89.95	89.9
41.5	2.35
85.9	28.25
2.55	87.15
23.7	0.25
92.8	1.65
70.5	71.5
32.2042	152.35
2.1	5.75
10.95	29.95
2.3	0.15
1.8	16.85
60	13.5
66.7988	16.4
0.05	7.4
0.8	10.45
37.45	0.6
53.85	19.3
104.5	0.25
2	0.1
0.05	0.15
2.95	1.75
6.25	14.15
1.55	27.45
183.151	4.45
48.5106	115.548
41.2592	31.95
1.7	2.1
1.65	14.15
9.21474	1.1
1.45578	0.35
116.088	50
171.125	0.7
59.7586	0.2
10.4347	11.7
57.8171	1.7
0.30239	12.65
55.711	2.3
71.6508	21.5
19.3	33.8
385.8	87.5476
33.6	45.4
99.5	37.25
151.5	10.75
4.8	70.8
41.3	88.25
77.2657	75.8
2.71076	43.05
468.2	64.2458
8.65	106.9
72.95	12.8
0.55	1.9
1.2	0.75
175.2	0.8
290.7	115.85
122.3	105.601
134.05	0.3
13.7	8
7	0.15
69.5	23.65
0.303974	26.45
202.077	0.05
45.15	0.5
39.9096	2.4
14.9	0.05
192.45	42.5488
21.3236	51.3365
115.934	14.8229
31.6053	199.121
6.75349	4
49.3939	10.6683
2.19252	58.4675
0.183887	1.30518
175.128	17.4096
4.26296	36.8187
33.4279	35.7878
56.9716	107.596
31.0568	1.31036
119.267	47.7657
40.6527	36.3624
82.0051	119.052
16.5626	17.15
177.038	11.4
208.179	12.05
13.9659	63.7
225.883	34.65
73.7262	56.35
92.2365	0.6
103.776	8.65
61.15	1.00398
6.91013	8.06952
270.764	1.5
232.374	89.3
104.9	5
82.3983	0.2
51.3995	26.8
93.1913	29.05
38.3463	52.4
131.1	23.25
541.55	9.8
210	8.65
13	37
87.65	3
0.9	42.3175
25.15	0.101325
8.4	42.1
42.55	6.3404
145.75	6.25
3.15	74.2
37.9	17.05
38.7	19.9681
40	20.3764
26.7	47.6945
17.9	51.0478
63.15	14.4786
12.95	98.0659
29.95	3.54153
52.95	28.6307
31.25	50.3025
1.8	5.71395
4.65	4.1711
115.75	21.4311
24.05	19.8854
0.0868159	90.7095
354.836	42.3482
110.639	7.5814
0.70995	123.651
51.6545	4.18173
17.947	5.75
224.839	61.4895
3.20323	122.567
4.22662	53.1394
13.7612	69.8618
0.297761	21.5434
178.265	72.3164
20.3321	12.7
145.273	59.5565
231.837	80.5458
148.018	22.9
1.6296	123.7
138.994	76.05
21.1	29.9017
170.569	18.6005
0.154478	49.6624
23.6142	132.85
77.85	33.15
151.231	87.05
200.92	136.25
47.7963	65.55
38.1336	0.65
0.05	0.2
39.6194	2.35
79.4	9.8
178.705	5.85
8.85	33.3
123.798	137.25
0.601993	2.95
0.265781	2.95
322.261	3.3
89.4317	1
75.7186	25.05
51.0754	41.6
2.48455	144.9
90.149	0.35
402.909	22.7
40.6091	19.15
1.74252	46.8
179.244	1.85
0.45	77
307.85	45.95
340.919	57.2
9.35	1.58159
31.3741	8.16468
34.85	0.712687
213.249	0.6
45.85	20.4117
0.05	23.5037
21.4	130.817
69.904	11.0846
27.2	1.51517
15.0025	0.0985075
11.15	0.395025
40.7	40.604
44.35	4.21493
16.65	76.1201
93.4	43.7002
13.45	32.405
13.9	1.47761
79.6	0.41791
21.8	32.1408
79.75	187.862
0.65	1.61194
0.5	1.33881
120.85	11.55
16.05	26.9689
110	13.8301
167.4	25.6206
0.954726	14.8557
73.5	60.1938
21.6	0.05
15.3	7.40398
16.85	48.5714
2.75	13.75
0.65	20.9832
0.8	0.150498
19.4	62.1827
0.7	0.584551
1.7	60.8694
3.05	65.2286
11.3	17.0545
0.85	94.9762
3.1	0.275748
2.4	60.851
38.1	52.5012
15.45	48.6809
173.45	0.163455
226.25	27.906
220.6	0.6
1.55771	46.1311
0.8	22.1
7.55	113.452
0.2	36.7234
13.2	154.301
24.3	16.85
26.65	15.35
19.55	13.65
44.65	59.25
64	54.846
3	6.64751
2.65	1.15
1.56368	13.75
3.96766	12.7
408.843	12.95
0.672637	104.25
82.5851	50.1
10.4211	48.25
1.7	251.85
311.4	51
156.15	34.05
33.3	49.05
51.75	0.4
94.55	64.05
0.2	0.15
98.25	438.4
0.1	22.3
171.6	78.25
92.75	89.6
301.95	66.4898
2.4	24.6055
0.8	82.35
492.5	11.65
398.15	7.1
60.5	3.3
36.35	0.6
476.25	3.85
60.05	11.1
71.5	26.95
1	1.55
67.05	5.7
60.15	0.2
252.5	10.85
21.85	0.2
59.4	0.6
38.85	3.6
74.95	1.05
2.3	11.75
21.4	38.25
1.3	6.1
39.25	39.7888
0.75	2.75348
1.4	6.7
5.15	0.05
18.55	7.2
145.65	0.65
2.6	9.1
9.85	19.75
4.7	49.75
0.1	30.9647
2.1	128.4
9.75	3.4
0.15	78.9652
27.4	0.703483
4.6	19.65
0.8	8.53731
40.85	24.9498
17.45	111.982
3.05	100.709
19.9	36.35
5.15	45.25
24.85	6
152.456	21.05
2.46841	50.5
32.9	77.5
10.1	37.3
9.3	1.05
1	1.75
147.1	29
104.95	56.85
50	33.75
4.8	89.9
0.5	0.5
53.8	5.05
11.5	64.6
11.5	9.65
	31.2
	55.55
	7.1
	1.6
	26.2
	62.25
	16.95
	0.25
	139.9
	84.1
	34.35
	37
	1.1
	0.4
	5.95
	0.75
	51
	19.95
	3.55
	1.9
	65.45
	1.8
	9.2
	6.6
	0.05
	0.95
	5.4
	2.05
	0.1
	21.25
	24.7
	1.15
	1.8
	6.95
	1.6
	0.65
	1.35
	114.25
	1.7592
	24.3164
	2.7
	43.6
	6.65
	0.25
	6.05
	19.9
	3.15
	0.15
	127.55
	28.95
	16.6
	2.95

[truncated: 11 more sheets: Figure 4C, Figure 4D, Figure 4E, Figure 4F, Figure 4G, Figure 4H, Figure 4I, Figure 4J, Figure 4K, Figure 4L, Figure 5C]
